# Supplementary material for: A Bayesian approach to estimate the probability of resistance to bedaquiline in the presence of a genomic variant
Source: PLoS One. 2023 Jun 14;18(6):e0287019. doi: 10.1371/journal.pone.0287019 (PMC10266631; doi:10.1371/journal.pone.0287019)
Supplement: S2 File — (XLSX) [file pone.0287019.s005.xlsx]

## Sheet: metadata 
Sheet one
describe the data extracted from the litreture review based on the full article review and described qualitatively
Sheet two
the list of reference where the data is extracted from
Sheet three
the data included for individual isolate based- metaanalysis and screened based on some eligibility criteria at least the article reported the mutation status at both atpE and Rv0678 gene
Sheet Four
the list of reference included in the quantitative/ individual based meta-analysis
Sheet five
Meta-analysis result to predict BDQ phnotypic resistance given a specific mutations based on different tests (sensetivity, specificity, NPV,PPV, -LR, +LR, OR
Sheet-six
The experts opinion on the probablity of resistance given a specific types of mutation in the four genes of interest
The types of mutations are silent, missense, nonsense, frameshift, inframe, and homoplastic
the gene of interest complied from the litreture are RV0678, atpE, RV1979, and pepQ
Sheet seven
the bayesian stat that includes a summary of prior probablity for each gene and the posterior probablity and its 95% credibility intervals

## Sheet: Extracted data 
IsolateID	Ref	Ref_full	Comment	Type isolate	BDQexposure	Isolate info	Serial info	pDSTcall	MGIT	Thermo fisher plate	7H11	7H10	MABA	REMA	MTT	Other	sequencing method/genes reported	N_variants	atpE	atpE_AA	atpE	atpE_AA	rv0678	rv0678_AA	rv0678	rv0678_AA	rv0678	rv0678_AA	rv0678	rv0678_AA	rv0678	rv0678_AA	rv0678	rv0678_AA	rv0678	rv0678_AA	rv0678	rv0678_AA	rv0678	rv0678_AA	rv0678	rv0678_AA	rv0678	rv0678_AA	rv0678	rv0678_AA	rv0678	rv0678_AA	pepQ
2	[8]	Peretokina IV, J Infect 2020		clinical	exposed	Table S1 Dv.104	serial with 3, 370, 426, 427	S	0.5		0.12						Sanger/atpE, rv0678, pepQ, rv1979	1	wt				16delG																										wt
3	[8]	Peretokina IV, J Infect 2020		clinical	exposed	Table S1 Dv.103	serial with 2, 370, 426, 427	S	0.5		0.25						Sanger/atpE, rv0678, pepQ, rv1979	1	wt				16delG																										wt
4	[8]	Peretokina IV, J Infect 2020		clinical	exposed	Table S1 Bg.204	serial with 392, 637, 638, 5, 621, 622, 1889, 316	R	2		0.5						Sanger/atpE, rv0678, pepQ, rv1979	1	wt				288delC																										wt
5	[8]	Peretokina IV, J Infect 2020		clinical	exposed	Table S1 Bg.201a	serial with 392, 637, 638, 1889, 621, 622, 316, 1890	S	0.5		0.25						Sanger/atpE, rv0678, pepQ, rv1979	1	wt				288delC																										wt
6	[8]	Peretokina IV, J Infect 2020		clinical	exposed	Table S1 Hv		S	0.25		0.03						Sanger/atpE, rv0678, pepQ, rv1979	1	wt				288delG																										wt
7	[7][8]	Zimenkov DV, JAC 2017	Peretokina IV, J Infect 2020 (added MGIT info)	clinical	naive	Table S2 Cy.001	serial with 8	S	0.12		0.06						Sanger/atpE, rv0678, pepQ, rv1979c	1	wt				29delG																										wt
8	[7][8]	Zimenkov DV, JAC 2017	Peretokina IV, J Infect 2020 (added MGIT info)	clinical	exposed	Table S2 Cy.101	serial with 7	S	0.25		0.25						Sanger/atpE, rv0678, pepQ, rv1979c	1	wt				29delG																										wt
9	[22]	Xu J,AAC 2018		mouse	NA	H37Rv-C		R					3658				PCR/ atpE, rv0678, pepQ	1	wt				C148T	R50W																									wt
10	[11]	Martinez E, Tuberculosis 2018		clinical	NR	17-3391-0090		S						0.063			WGS/atpE, rv0678, pepQ	1	G183A	E61E			wt																										wt
11	[39]	Huitric E, AAC 2010		spontaneous mutant	NA	parent 1		R				0.48					PCR/atpE	1	G183C	E61D			NR																										NR
12	[39]	Huitric E, AAC 2010		spontaneous mutant	NA	parent 4		R				0.96					PCR/atpE	1	G183C	E61D			NR																										NR
13	[39]	Huitric E, AAC 2010		spontaneous mutant	NA	parent 4		R				0.48					PCR/atpE	1	G183C	E61D			NR																										NR
14	[39]	Huitric E, AAC 2010		spontaneous mutant	NA	parent 6		R				0.48					PCR/atpE	1	G183C	E61D			NR																										NR
15	[39]	Huitric E, AAC 2010		spontaneous mutant	NA	parent 2		S				0.24					PCR/atpE	1	G183C	E61D			NR																										NR
16	[41]	Segala E, AAC 2012		spontaneous mutant	NA	Table 2 row 6		R			0.5						PCR/atpE	1	G183T	E61D			ND																										ND
17	[41]	Segala E, AAC 2012		spontaneous mutant	NA	Table 2 row 8		R			1						PCR/atpE	1	G183T	E61D			ND																										ND
18	[1]	Ismail N, Microbiol Methods 2018		induced mutant	NA	table 3 mutant 3		R	8								WGS/atpE, rv0678, rv1979c	1	A83G	D28G			wt																										wt
19	[16]	Ismail N, AAC 2019-1		spontaneous mutant	NA	table 2 mutant 5		R	4								WGS/atpE, rv0678, rv1979c	1	A83G	D28G			wt																										wt
20	[41]	Segala E, AAC 2012		spontaneous mutant	NA	Table 2 row 2		R			0.5						PCR/atpE	1	A83G	D28G			ND																										ND
21	[39]	Huitric E, AAC 2010		spontaneous mutant	NA	parent 5		R				0.48					PCR/atpE	1	C198G	I66M			NR																										NR
22	[41]	Segala E, AAC 2012		spontaneous mutant	NA	Table 2 row 10		R			1						PCR/atpE	1	C198G	I66M			ND																										ND
23	[30]	Tantry SJ, .J medicinal chemi. 2017		in vitro	NA	Table S6 column 9		R					10				WGS	1	C198G	I66M			NR																										NR
25	[7][8]	Zimenkov DV, JAC 2017	Peretokina IV, J Infect 2020 (added MGIT info)	clinical	exposed	Table S2 Eq.101	serial with 1928	S	0.25		0.12						Sanger/atpE, rv0678, pepQ, rv1979c	1	G82A	S28N			wt																										wt
26	[39]	Huitric E, AAC 2010		spontaneous mutant	NA	parent 4		R				0.3					PCR/atpE	1	A83G	D28P			NR																										NR
27	[1]	Ismail N, Microbiol Methods 2018		induced mutant	NA	table 1 mutant 1		R	>8								WGS/atpE, rv0678, rv1979c	1	G187C	A63P			wt																										wt
28	[1]	Ismail N, Microbiol Methods 2018		induced mutant	NA	table 3 mutant 4		R	>8								WGS/atpE, rv0678, rv1979c	1	G187C	A63P			wt																										wt
30	[23][24]	Andries K, PLoS One. 2014; Koul A, Nat Chem Bio 2007		spontaneous mutant		mutant BK12		R				13	11	2			WGS (pyrosequencing) and Sanger RV0678	1	G187C	A63P			wt																										NR
31	[39]	Huitric E, AAC 2010		spontaneous mutant	NA	parent 1		R				1.92					PCR/atpE	1	G187C	A63P			NR																										NR
32	[39]	Huitric E, AAC 2010		spontaneous mutant	NA	parent 1		R				3.84					PCR/atpE	1	G187C	A63P			NR																										NR
33	[39]	Huitric E, AAC 2010		spontaneous mutant	NA	parent 5		R				0.9					PCR/atpE	1	G187C	A63P			NR																										NR
34	[39]	Huitric E, AAC 2010		spontaneous mutant	NA	parent 6		R				0.9					PCR/atpE	1	G187C	A63P			NR																										NR
35	[39]	Huitric E, AAC 2010		spontaneous mutant	NA	parent 7		R				3.84					PCR/atpE	1	G187C	A63P			NR																										NR
36	[41]	Segala E, AAC 2012		spontaneous mutant	NA	Table 2 row 1		R			4						PCR/atpE	1	G187C	A63P			ND																										ND
37	[30]	Tantry SJ, .J medicinal chemi. 2017		in vitro	NA	Table S6 column 10		R					>10				WGS	1	G187C	A63P			NR																										NR
39	[29]	Andres S, AJRCCM 2020		clinical	exposed	patient 2 isolate 3		R	>8								WGS/atpE, rv0678, Rv1979c, pepQ	1	G187C	A63P			wt																										wt
40	[15]	Yang JS, Annals Lab Med 2018		clinical	naive	table 3 row 12		?							0.25		PCR/ atpE, rv0678	1	C124T	Q42Stop			wt																										ND
41	[11]	Martinez E, Tuberculosis 2018		clinical	NR	17-3391-0396		S						0.125			WGS/atpE, rv0678, pepQ	1	A196G	I66V			wt																										wt
42	[1]	Ismail N, Microbiol Methods 2018		induced mutant	NA	table 3 mutant 1		R	>8								WGS/atpE, rv0678, rv1979c	1	A83T	D28V			wt																										wt
44	[39]	Huitric E, AAC 2010		spontaneous mutant	NA	parent 2		R				0.48					PCR/atpE	1	A83T	N28V			NR																										NR
45	[41]	Segala E, AAC 2012		spontaneous mutant	NA	Table 2 row 5		S			0.25						PCR/atpE	1	T175G	L59V			ND																										ND
46	[11]	Martinez E, Tuberculosis 2018		clinical	NR	17-3391-0092		S						0.125			WGS/atpE, rv0678, pepQ	1	G-53A				wt																										wt
47	[11]	Martinez E, Tuberculosis 2018		clinical	naive	Mtb60 (MIC 0.016);		S						0.016			WGS/atpE, rv0678, pepQ	1	T-138C				wt																										wt
48	[11]	Martinez E, Tuberculosis 2018		clinical	NR	13-1149-0005		R						8			WGS/atpE, rv0678, pepQ	1	T-72C				wt																										wt
49	[33]	Battaglia S, bioRxiv. 2020		clinical	naive	11364-13_lib3888_nextseq_n0030_151bp		S						0.03			WGS/atpE, rv0678, pepQ	1	wt				A-4T																										wt
50	[33]	Battaglia S, bioRxiv. 2020		clinical	naive	140211_210916_BGD_210916_100		S						0.06			WGS/atpE, rv0678, pepQ	1	wt				T-20A																										wt
51	[6]	Villellas C, JAC 2017		clinical	naive	Table S3 row 12		S			0.24						PCR/rv0678 (all), pepQ and atpE if raised MIC	1	ND				T-44C																										ND
52	[6]	Villellas C, JAC 2017		clinical	naive	Table S3 row 85		S			0.06						PCR/rv0678 (all), pepQ and atpE if raised MIC	1	ND				T-59C																										ND
53	[23]	Andries K, PLoS One. 2014		clinical	exposed	patient B		R						0.5			WGS (pyrosequencing) and Sanger RV0678	1	wt				A97G	T33A																									NR
55	[7][8]	Zimenkov DV, JAC 2017	Peretokina IV, J Infect 2020 (added MGIT info)	clinical	exposed	Table S2 Bu.103	serial with 1897, 465, 1896, 624, 626, 627, 625	S	0.25		0.12						Sanger/atpE, rv0678, pepQ, rv1979c	1	wt				T254C	V85A																									wt
56	[2]	Bloemberg GV, NEJM 2015		clinical	exposed	Table S2 Bloemberg: Isolate Aug 2013	serial with 644, 645, 1883	R	6.4								Sanger sequencing, atpE & rv0678	1	wt				T2C	V1A																									NR
57	[33]	Battaglia S, bioRxiv. 2020		clinical	naive	ED00890569_S24		S						≤0.008			WGS/atpE, rv0678, pepQ	1	wt				T59C	V20A																									wt
58	[25]	Xu J, AAC 2019		mouse	NA	mouse 4 D0 sample 1		R					0.25				WGS/rv0678, atpE, pepQ	1	NR				C268T	R90C																									wt
59	[15]	Yang JS, Annals Lab Med 2018		clinical	naive	table 3 row 17		?							1		PCR/ atpE, rv0678	1	wt				C268T	R90C																									ND
60	[33]	Battaglia S, bioRxiv. 2020		clinical	naive	TRL0058706_S6		S						≤0.008			WGS/atpE, rv0678, pepQ	1	wt				C268T	R90C																									wt
62	[11]	Martinez E, Tuberculosis 2018		clinical	NR	16-3391-0112		S						0.063			WGS/atpE, rv0678, pepQ	1	wt				A165C	E55D																									wt
63	[15]	Yang JS, Annals Lab Med 2018		clinical	naive	table 3 row 13		?							1		PCR/ atpE, rv0678	1	wt				A292G	N98D																									ND
64	[15]	Yang JS, Annals Lab Med 2018		clinical	naive	table 3 row 14		?							0.5		PCR/ atpE, rv0678	1	wt				A63C	E21D																									ND
65	[15]	Yang JS, Annals Lab Med 2018		clinical	naive	table 3 row 15		?							1		PCR/ atpE, rv0678	1	wt				A63C	E21D																									ND
66	[6]	Villellas C, JAC 2017		clinical	naive	Table S3 row 62		S			0.12						PCR/rv0678 (all), pepQ and atpE if raised MIC	1	ND				C45T	D15D																									ND
67	[8]	Peretokina IV, J Infect 2020		clinical	exposed	Table S1 Bf.101	serial with 1932	S	0.12		0.03						Sanger/atpE, rv0678, pepQ, rv1979	1	wt				T274G	Y92D																									wt
68	[9]	Pang Y, AAC 2017	author confirmed naive status	clinical	naive	Table 4 row 3		S					0.125				Sanger/atpE, rv0678, pepQ	1	wt				T469G	Y157D																									wt
69	[23]	Andries K, PLoS One. 2014		spontaneous mutant		mutant EH 3.6		R						1			WGS (pyrosequencing) and Sanger RV0678	1	wt				272_273insIS6110																										NR
70	[23]	Andries K, PLoS One. 2014		clinical	exposed	patient E		R						0.5			WGS (pyrosequencing) and Sanger RV0678	1	wt				172_173insIS6110																										NR
72	[7]	Zimenkov DV, JAC 2017		clinical	naive	Tabele S2 Bd.001	serial with 689	S			0.25						Sanger/atpE, rv0678, pepQ, rv1979c	1	wt				G362A	G121E																									wt
73	[6]	Villellas C, JAC 2017		clinical	naive	Table S3 row 7		R			0.48						PCR/rv0678 (all), pepQ and atpE if raised MIC	1	wt				C155T	S52F																									wt
74	[32]	WHO. Technical report 2018		clinical	naive	supplement table 3 row 7 baseline isolate	serial with 639	R			0.5						NR	1	NR				C155T	S52F																									NR
75	[5]	Veziris N, Eur Respir J. 2017		clinical	naive	patient 1		R			0.5						?/atpE and Rv0678	1	wt				18_19delGG																										NR
76	[16]	Ismail N, AAC 2019-1		spontaneous mutant	NA	table 1 mutant 1		R	8								WGS/atpE, rv0678, rv1979c	1	wt				193delG																										wt
77	[16]	Ismail N, AAC 2019-1		spontaneous mutant	NA	table 1 mutant 2		R	8								WGS/atpE, rv0678, rv1979c	1	wt				193delG																										wt
78	[17]	Ismail N, AAC 2019-2		Induced population	NA	Induced population 1		R				1					WGS/atpE, rv0678	6	wt				198delG		T157C	S53P	T221C	L74P	T136C	C46R	G106A	A36T	C214T	R72W															NR
79	[23]	Andries K, PLoS One. 2014		clinical	exposed	patient D		R						0.5			WGS (pyrosequencing) and Sanger RV0678	1	wt				212delC																										NR
80	[32]	WHO. Technical report 2018		clinical	exposed	supplement table 3 row 10 post-baseline isolate	serial with 2155	R			0.5						NR	1	NR				214indel																										NR
81	[6]	Villellas C, JAC 2017		clinical	naive	Table S3 row 169		S			0.06						PCR/rv0678 (all), pepQ and atpE if raised MIC	1	ND				226delC																										ND
82	[14]	Torrea G, JAC 2015		clinical	naive	12-1327		R	≥4		1						Sanger/rv0678	1	ND				344delA																										ND
84	[21]	Rancoita PMV, AAC 2018		clinical	NR	CRY-9; CRY-22	1	R			0.5			0.25			WGS/?	1	NR				344delA																										NR
85	[7][8]	Zimenkov DV, JAC 2017	Peretokina IV, J Infect 2020 (added MGIT info)	clinical	exposed	Table S2 Bc.103	serial with 457, 172, 450, 461, 1888, 628, 629, 471, 630, 172	S	0.5		0.25						Sanger/atpE, rv0678, pepQ, rv1979c	1	wt				434delT																										wt
86	[8]	Peretokina IV, J Infect 2020		clinical	exposed	Table S1 Ic.103	serial with 1938, 1937, 417, 445, 386, 387	S	0.12		0.06						Sanger/atpE, rv0678, pepQ, rv1979	1	wt				192delG																										wt
87	[25]	Xu J, AAC 2019		mouse	NA	mouse 1 D0 sample 5		R					0.25				WGS/rv0678, atpE, pepQ	1	NR				133_134delGT																										wt
88	[25]	Xu J, AAC 2019		mouse	NA	mouse 2 D0 sample 1		R					0.5				WGS/rv0678, atpE, pepQ	1	NR				314_315delGT																										wt
89	[25]	Xu J, AAC 2019		mouse	NA	mouse 3 D0 sample 1		R					0.5				WGS/rv0678, atpE, pepQ	1	NR				425delT																										wt
90	[33]	Battaglia S, bioRxiv. 2020		clinical	naive	3617-13_lib3678_nextseq_n0014_151bp		S						0.06			WGS/atpE, rv0678, pepQ	1	wt				457delG																										wt
91	[28]	Nimmo C, Eur Resp J 2020		clinical	exposed	patient I	serial with 1502	S			0.25						WGS/atpE, rv0678, pepQ, rv1979	2	wt				437_438insT																										wt
92	[32]	WHO. Technical report 2018		clinical	exposed	supplement table 3 row 15 post-baseline isolate	serial with 2158	R			0.5						NR	1	NR				427_429indel																										NR
93	[32]	WHO. Technical report 2018		clinical	exposed	supplement table 3 row 19 post-baseline isolate	serial with 2162	S			0.25						NR	1	NR				T416indel																										NR
94	[28]	Nimmo C, Eur Resp J 2020		clinical	naive	patient B	serial with 95	S			0.03						WGS/atpE, rv0678, pepQ, rv1979	2	wt				140_141insC																										wt
95	[28]	Nimmo C, Eur Resp J 2020		clinical	exposed	patient B	serial with 94	S			0.25						WGS/atpE, rv0678, pepQ, rv1979	2	wt				140_141insC																										wt
96	[32]	WHO. Technical report 2018		clinical	exposed	Supplement table 5 row 2		R	4								NR	1	wt				145-147indel																										NR
97	[28]	Nimmo C, Eur Resp J 2020		clinical	exposed	patient H	serial with 1501	R			0.5						WGS/atpE, rv0678, pepQ, rv1979	2	wt				141_142insC																										wt
99	[28]	Nimmo C, Eur Resp J 2020		clinical	exposed	patient G	serial with 1500	R			1						WGS/atpE, rv0678, pepQ, rv1979	2	wt				136_137insG																										wt
100	[32]	WHO. Technical report 2018		clinical	exposed	supplement table 3 row 12 post-baseline isolate		S			0.12						NR	1	NR				136_137indel																										NR
101	[25]	Xu J, AAC 2019		mouse	NA	mouse 3 D0 sample 4		R					0.5				WGS/rv0678, atpE, pepQ	1	wt				94_95insIS6110																										wt
102	[25]	Xu J, AAC 2019		mouse	NA	mouse 4 D0 sample 5		R					0.5				WGS/rv0678, atpE, pepQ	1	wt				65_66insIS6110																										wt
103	[25]	Xu J, AAC 2019		mouse	NA	mouse 4 D0 sample 3		R					0.5				WGS/rv0678, atpE, pepQ	1	NR				466_467insC																										wt
104	[25]	Xu J, AAC 2019		mouse	NA	mouse 2 D0 sample 3		R					0.5				WGS/rv0678, atpE, pepQ	1	wt				349_350insIS6110																										wt
105	[25]	Xu J, AAC 2019		mouse	NA	mouse 5 D0 sample 2		R					0.5				WGS/rv0678, atpE, pepQ	1	wt				334_335insIS6110																										wt
106	[25]	Xu J, AAC 2019		mouse	NA	mouse 4 D0 sample 4		R					0.5				WGS/rv0678, atpE, pepQ	1	wt				259_260insG																										wt
107	[12]	Ghodousi A, AAC 2019		clinical	exposed	patient 4 isolate 3	serial with 1041, 1042	I	2		0.25						WGS/Rv0678, atpE, pepQ, rv1797c	1	wt				138_139insG																										wt
108	[12]	Ghodousi A, AAC 2019		clinical	exposed	patient 5 isolate 3	serial with 1043, 1044, 1045	I	2		0.125						WGS/Rv0678, atpE, pepQ, rv1797c	1	wt				138_139insG																										wt
109	[31]	Conradie F, NEJM 2020		clinical	exposed			R	4								WGS/?	1	wt				138_139insG																										NR
110	[7]	Zimenkov DV, JAC 2017		clinical	naive	Table S2 Ae.001	serial with 111	S			0.12						Sanger/atpE, rv0678, pepQ, rv1979c	1	wt				139_140insG																										wt
111	[7]	Zimenkov DV, JAC 2017		clinical	naive	Table S2 Ae.002	serial with 110	S			0.25						Sanger/atpE, rv0678, pepQ, rv1979c	1	wt				139_140insG																										wt
112	[11]	Martinez E, Tuberculosis 2018		clinical	NR	Mtb18		R						0.5			WGS/atpE, rv0678, pepQ	1	wt				139_141insTG																										wt
113	[5]	Veziris N, Eur Respir J. 2017		clinical	exposed	patient 3		S			0.25						?/atpE and Rv0678	1	wt				140_141insG																										NR
114	[12]	Ghodousi A, AAC 2019		clinical	exposed	patient 1 isolate 2	serial with 1038, 612, 115	R			0.5						WGS/Rv0678, atpE, pepQ, rv1797c	1	wt				141_142insC																										wt
115	[12]	Ghodousi A, AAC 2019		clinical	exposed	patient 1 isolate 4	serial with 1038, 114, 612	R	4		>0.5						WGS/Rv0678, atpE, pepQ, rv1797c	1	wt				141_142insC																										wt
117	[23]	Andries K, PLoS One. 2014		clinical	exposed	patient F		R						0.25			WGS (pyrosequencing) and Sanger RV0678	1	wt				141_142insC																										NR
118	[32]	WHO. Technical report 2018		clinical	exposed	supplement table 3 row 17 post-baseline isolate	serial with 2160	R			0.5						NR	1	NR				141_142insC																										NR
119	[32]	WHO. Technical report 2018		clinical	exposed	supplement table 3 row 18 post-baseline isolate	serial with 2161	R			>0.5						NR	1	NR				141_142insC																										NR
120	[20]	Polsfuss S, CID 2019		clinical	exposed	serial isolate week 22		I	>1					0.015			WGS/?	1	NR				185_188insCAG																										NR
121	[20]	Polsfuss S, CID 2019		clinical	exposed	serial isolate week 32		I	>1					0.03			WGS/?	1	NR				185_188insCAG																										NR
122	[20]	Polsfuss S, CID 2019		clinical	exposed	serial isolate week 42		I	>1					0.06			WGS/?	1	NR				185_188insCAG																										NR
123	[20]	Polsfuss S, CID 2019		clinical	exposed	serial isolate week 64		I	>1					0.12			WGS/?	1	NR				185_188insCAG																										NR
124	[12]	Ghodousi A, AAC 2019		clinical	exposed	patient 6 isolate 2	serial with 1046	R	4		0.5						WGS/Rv0678, atpE, pepQ, rv1797c	1	wt				192_193insG																										wt
125	[6]	Villellas C, JAC 2017		clinical	naive	Table S3 row 342		S			0.0074						PCR/rv0678 (all), pepQ and atpE if raised MIC	1	ND				192_193insG																										ND
126	[6]	Villellas C, JAC 2017		clinical	naive	Table S3 row 344		S			0.004						PCR/rv0678 (all), pepQ and atpE if raised MIC	1	ND				192_193insG																										ND
127	[19]	de Vos M, NEJM		clinical	exposed	isolate D	serial with 1016, 609, 128, 402, 404, 407	R	>1								WGS/atpE, rv0678	1	wt				192_193insG																										NR
128	[19]	de Vos M, NEJM		clinical	exposed	isolate C	serial with 1016, 127, 609, 402, 404, 407	S	<1								WGS/atpE, rv0678	1	wt				192_193insG																										NR
129	[6]	Villellas C, JAC 2017		clinical	naive	Table S3 row 3		R			0.48						PCR/rv0678 (all), pepQ and atpE if raised MIC	1	wt				198_199insG																										wt
130	[6]	Villellas C, JAC 2017		clinical	naive	Table S3 row 1		R			1						PCR/rv0678 (all), pepQ and atpE if raised MIC	1	wt				198_199insG																										wt
131	[6]	Villellas C, JAC 2017		clinical	naive	Table S3 row 10		S			0.24						PCR/rv0678 (all), pepQ and atpE if raised MIC	1	ND				198_199insG																										ND
132	[6]	Villellas C, JAC 2017		clinical	naive	Table S3 row 9		S			0.24						PCR/rv0678 (all), pepQ and atpE if raised MIC	1	ND				224_225insA																										ND
133	[6]	Villellas C, JAC 2017		clinical	naive	Table S3 row 2		R			1						PCR/rv0678 (all), pepQ and atpE if raised MIC	1	wt				274_275insA																										wt
134	[33]	Battaglia S, bioRxiv. 2020		clinical	naive	130667_140916_PAK_140916_100		R						0.5			WGS/atpE, rv0678, pepQ	2	wt				274_275insA		27insC																								wt
136	[23]	Andries K, PLoS One. 2014		spontaneous mutant		mutant EH 3.3		R						1			WGS (pyrosequencing) and Sanger RV0678	1	wt				38_39insA																										NR
137	[21]	Rancoita PMV, AAC 2018		clinical	NR	CRY-12; CRY-24	1	I			0.015			0.5			WGS/?	1	NR				418_419insG																										NR
138	[33]	Battaglia S, bioRxiv. 2020		clinical	naive	131592_210916_BGD_210916_100		S						0.06			WGS/atpE, rv0678, pepQ	1	wt				46indel?																										wt
139	[8]	Peretokina IV, J Infect 2020		clinical	exposed	Table S1 Gc.103	serial with 187, 406	S	0.25		0.12						Sanger/atpE, rv0678, pepQ, rv1979	1	wt				192_193insG																										wt
140	[7][8]	Zimenkov DV, JAC 2017	Peretokina IV, J Infect 2020 (added MGIT info)	clinical	exposed	Table S2 Co.101	serial with 631, 141, 142, 632	S	0.25		0.12						Sanger/atpE, rv0678, pepQ, rv1979c	1	wt				418_419insG																										wt
141	[7][8]	Zimenkov DV, JAC 2017	Peretokina IV, J Infect 2020 (added MGIT info)	clinical	exposed	Table S2 Co.103	serial with 631, 140, 142, 632	S	0.5		0.12						Sanger/atpE, rv0678, pepQ, rv1979c	1	wt				418_419insG																										wt
142	[8]	Peretokina IV, J Infect 2020		clinical	exposed	Table S1 Co.103-2	serial with 631, 141, 140, 632	S	0.5		0.25						Sanger/atpE, rv0678, pepQ, rv1979	1	wt				418_419insG																										wt
143	[7][8]	Zimenkov DV, JAC 2017	Peretokina IV, J Infect 2020 (added MGIT info)	clinical	exposed	Table S2 Ca.101	serial with 1899, 1898, 151	S	0.25		0.06						Sanger/atpE, rv0678, pepQ, rv1979c	1	wt				43_44insA																										wt
144	[25]	Xu J, AAC 2019		mouse	NA	mouse 3 D0 sample 2		R					0.5				WGS/rv0678, atpE, pepQ	1	NR				71_73insGC																										wt
145	[8]	Peretokina IV, J Infect 2020		clinical	exposed	Table S1 Ga.101		S	0.25		0.12						Sanger/atpE, rv0678, pepQ, rv1979	1	wt				141_142insC																										wt
146	[7][8]	Zimenkov DV, JAC 2017	Peretokina IV, J Infect 2020 (added MGIT info)	clinical	exposed	Table S2 Ci.101	serial with 147, 634, 635, 1900	S	0.12		0.12						Sanger/atpE, rv0678, pepQ, rv1979c	1	wt				141_142insC																										wt
147	[7][8]	Zimenkov DV, JAC 2017	Peretokina IV, J Infect 2020 (added MGIT info)	clinical	exposed	Table S2 Ci.102	serial with 146, 634, 635, 1900	S	0.5		0.25						Sanger/atpE, rv0678, pepQ, rv1979c	1	wt				141_142insC																										wt
148	[8]	Peretokina IV, J Infect 2020		clinical	exposed	Table S1 Iz.101	serial with 1943, 311, 1944, 1945	S	0.5		0.12						Sanger/atpE, rv0678, pepQ, rv1979	1	wt				141_142insC																										wt
149	[8]	Peretokina IV, J Infect 2020		clinical	exposed	Table S1 Iq.102	serial with 150, 326, 448, 454	S	0.12		0.12						Sanger/atpE, rv0678, pepQ, rv1979	1	wt				274_275insA																										wt
150	[8]	Peretokina IV, J Infect 2020		clinical	exposed	Table S1 Iq.103	serial with 149, 326, 448, 454	S	0.5		0.25						Sanger/atpE, rv0678, pepQ, rv1979	1	wt				274_275insA																										wt
151	[8]	Peretokina IV, J Infect 2020		clinical	exposed	Table S1 Ca.102	serial with 1899, 143, 1898	S	0.25		0.12						Sanger/atpE, rv0678, pepQ, rv1979	1	wt				359_360insG																										wt
152	[33]	Battaglia S, bioRxiv. 2020		clinical	naive	132143_140916_PAK_140916_100		R						0.5			WGS/atpE, rv0678, pepQ	1	wt				16_17delGG																										wt
153	[11]	Martinez E, Tuberculosis 2018		clinical	NR	17-3391-0051		S						0.016			WGS/atpE, rv0678, pepQ	1	wt				A14G	D5G																									wt
154	[23]	Andries K, PLoS One. 2014		spontaneous mutant		mutant EH 3.2		R						0.5			WGS (pyrosequencing) and Sanger RV0678	1	wt				A202G	S68G																									NR
155	[6]	Villellas C, JAC 2017		clinical	naive	Table S3 row 45		S			0.12						PCR/rv0678 (all), pepQ and atpE if raised MIC	1	ND				A263G	D88G																									ND
156	[15]	Yang JS, Annals Lab Med 2018		clinical	naive	table 3 row 2		?							0.0625		PCR/ atpE, rv0678	1	wt				A263G	D88G																									ND
157	[23]	Andries K, PLoS One. 2014		mouse		mouse BCLA 2		R						0.25			WGS (pyrosequencing) and Sanger RV0678	1	wt				A413G	E138G																									NR
158	[6]	Villellas C, JAC 2017		clinical	naive	Table S3 row 299		S			0.03						PCR/rv0678 (all), pepQ and atpE if raised MIC	1	ND				A44G	D15G																									ND
159	[15]	Yang JS, Annals Lab Med 2018		clinical	naive	table 3 row 4		?							0.125		PCR/ atpE, rv0678	1	wt				C33T	G11G																									ND
160	[15]	Yang JS, Annals Lab Med 2018		clinical	naive	table 3 row 5		?							0.25		PCR/ atpE, rv0678	1	wt				C33T	G11G																									ND
161	[15]	Yang JS, Annals Lab Med 2018		clinical	naive	table 3 row 18		?							0.5		PCR/ atpE, rv0678	1	wt				C33T	G11G																									ND
162	[15]	Yang JS, Annals Lab Med 2018		clinical	naive	table 3 row 19		?							2		PCR/ atpE, rv0678	1	wt				C33T	G11G																									ND
163	[1]	Ismail N, Microbiol Methods 2018		induced mutant	NA	table 3 mutant 2		R	4								WGS/atpE, rv0678, rv1979c	1	wt				C403G	R135G																									wt
164	[8]	Peretokina IV, J Infect 2020		clinical	naive	Table S1 Is		S	0.12		0.03						Sanger/atpE, rv0678, pepQ, rv1979	1	wt				T254G	V85G																									wt
165	[12]	Ghodousi A, AAC 2019		clinical	exposed	patient 3 isolate 3	serial with 1039, 1040	I	2		0.25						WGS/Rv0678, atpE, pepQ, rv1797c	1	wt				T59G	V20G																									wt
166	[28]	Nimmo C, Eur Resp J 2020		clinical	naive	patient C		S			0.25						WGS/atpE, rv0678, pepQ, rv1979	2	wt				T59G	V20G																									wt
168	[8]	Peretokina IV, J Infect 2020		clinical	naive	Table S1 Hq		S	0.12		0.03						Sanger/atpE, rv0678, pepQ, rv1979	1	wt				C225T	I75I																									wt
169	[21]	Rancoita PMV, AAC 2018		clinical	NR	CRY-8; CRY-13	1	S			0.015			0.06			WGS/?	1	NR				G7A	V3I																									NR
170	[33]	Battaglia S, bioRxiv. 2020		clinical	naive	111257_210916_BGD_210916		S						0.03			WGS/atpE, rv0678, pepQ	1	wt				G7A	V3I																									wt
171	[4]	Xu J AAC 2017		clinical	naive	10601		R					0.732				PCR/ atpE, rv0678	1	wt				G5T	S2I																									wt
172	[8]	Peretokina IV, J Infect 2020		clinical	exposed	Table S1 Bc.109	serial with 457, 630, 450, 461, 1888, 85, 628, 429, 471, 172	I	0.5		0.5						Sanger/atpE, rv0678, pepQ, rv1979	1	wt				G337A	E113K																									wt
173	[15]	Yang JS, Annals Lab Med 2018		clinical	naive	table 3 row 9		?							0.125		PCR/ atpE, rv0678	1	wt				G368A	R123K																									ND
174	[15]	Yang JS, Annals Lab Med 2018		clinical	naive	table 3 row 10		?							0.25		PCR/ atpE, rv0678	1	wt				G368A	R123K																									ND
175	[15]	Yang JS, Annals Lab Med 2018		clinical	naive	table 3 row 22		?							1		PCR/ atpE, rv0678	1	wt				G368A	R123K																									ND
176	[15]	Yang JS, Annals Lab Med 2018		clinical	naive	table 3 row 8		?							≤0.03125		PCR/ atpE, rv0678	1	wt				G368A	R123K																									ND
177	[33]	Battaglia S, bioRxiv. 2020		clinical	naive	131617_210916_BGD_210916_100		R						0.25			WGS/atpE, rv0678, pepQ	1	wt				T332A	M111K																									wt
178	[16]	Ismail N, AAC 2019-1		spontaneous mutant	NA	table 1 mutant 3		R	8								WGS/atpE, rv0678, rv1979c	1	wt				A65T	Q22L																									wt
179	[7][8]	Zimenkov DV, JAC 2017	Peretokina IV, J Infect 2020 (added MGIT info)	clinical	exposed	Table S2 Bp.101	serial with 1891, 481, 480, 484, 1892, 1893	S	0.12		0.06						Sanger/atpE, rv0678, pepQ, rv1979c	1	wt				A67C	M23L																									wt
180	[9]	Pang Y, AAC 2017	author confirmed naive status	clinical	naive	Table 4 row 2		R					0.25				Sanger/atpE, rv0678, pepQ	1	wt				C158G	S53L																									wt
181	[32]	WHO. Technical report 2018		clinical	naive	Supplement table 5 row 3		R	4								NR	1	wt				C158G	S53L																									NR
182	[28]	Nimmo C, Eur Resp J 2020		clinical	naive	patient E		S			0.12						WGS/atpE, rv0678, pepQ, rv1979	2	wt				C279A	F93L																									wt
183	[4]	Xu J AAC 2017		clinical	naive	12657		R					0.39				PCR/ atpE, rv0678	1	wt				C158T	S53L																									wt
184	[33]	Battaglia S, bioRxiv. 2020		clinical	naive	140019_140916_PAK_140916_100		S						0.12			WGS/atpE, rv0678, pepQ	1	wt				G358A	V120M																									wt
185	[7][8]	Zimenkov DV, JAC 2017	Peretokina IV, J Infect 2020 (added MGIT info)	clinical	exposed	Table S2 Bs.102	serial with 1894, 1895	S	0.25		0.12						Sanger/atpE, rv0678, pepQ, rv1979c	1	wt				T240G	I80M																									wt
186	[32]	WHO. Technical report 2018		clinical	naive	Supplement table 5 row 4		R	2								NR	1	wt				A152C	Q51P																									NR
187	[8]	Peretokina IV, J Infect 2020		clinical	exposed	Table S1 Gc.101	serial with 139, 406	S	0.12		0.06						Sanger/atpE, rv0678, pepQ, rv1979	1	wt				G149C	R50P																									wt
188	[9]	Pang Y, AAC 2017	author confirmed naive status	clinical	naive	Table 4 row 1 sample 1		R					0.5				Sanger/atpE, rv0678, pepQ	1	wt				T157C	S53P																									wt
190	[25]	Xu J, AAC 2019		mouse	NA	mouse 2 D0 sample 2		R					0.5				WGS/rv0678, atpE, pepQ	1	NR				T221C	L74P																									wt
192	[8]	Peretokina IV, J Infect 2020		clinical	exposed	Table S1 Aq.106	serial with ID 390, 400, 401	S	1		0.25						Sanger/atpE, rv0678, pepQ, rv1979	1	wt				T341C	L114P																									wt
193	[7]	Zimenkov DV, JAC 2017		clinical	exposed	Table S2 Di.103	serial with 486, 1901	S			0.12						Sanger/atpE, rv0678, pepQ, rv1979c	1	wt				T365C	L122P																									wt
194	[16]	Ismail N, AAC 2019-1		spontaneous mutant	NA	table 1 mutant 4		R	4 (repeat 8. 8)								WGS/atpE, rv0678, rv1979c	1	wt				T407C	L136P																									wt
195	[14]	Torrea G, JAC 2015		clinical	naive	13-3003		R	≥4		1						Sanger/rv0678	1	ND				T407C	L136P																									ND
196	[25]	Xu J, AAC 2019		mouse	NA	mouse 4 D0 sample 2		R					0.5				WGS/rv0678, atpE, pepQ	1	NR				T461C	L154P																									wt
197	[6]	Villellas C, JAC 2017		clinical	naive	Table S3 row 300		S			0.03						PCR/rv0678 (all), pepQ and atpE if raised MIC	1	ND				A165G	E55E																									ND
198	[6]	Villellas C, JAC 2017		clinical	naive	Table S3 row 99		S			0.06						PCR/rv0678 (all), pepQ and atpE if raised MIC	1	ND				A472G	S157E																									ND
199	[8]	Peretokina IV, J Infect 2020		clinical	naive	Table S1 Bj		S	0.06		0.03						Sanger/atpE, rv0678, pepQ, rv1979	1	wt				G245A	R82Q																									wt
200	[23]	Andries K, PLoS One. 2014		mouse		mouse BCA 4		R						0.5			WGS (pyrosequencing) and Sanger RV0678	1	wt				G281A	R94Q																									NR
201	[11]	Martinez E, Tuberculosis 2018		clinical	NR	16-3391-0053		R						0.25			WGS/atpE, rv0678, pepQ	1	wt				G287A	R96Q																									wt
202	[22]	Xu J,AAC 2018		clinical	naive	13480		R					0.757				PCR/ atpE, rv0678, pepQ	1	wt				G215A	R72Q																									wt
203	[6]	Villellas C, JAC 2017		clinical	naive	Table S3 row 136		S			0.06						PCR/rv0678 (all), pepQ and atpE if raised MIC	1	ND				A468T	R156R																									ND
204	[15]	Yang JS, Annals Lab Med 2018		clinical	naive	table 3 row 16		?							0.5		PCR/ atpE, rv0678	1	wt				A91C	S31R																									ND
205	[16]	Ismail N, AAC 2019-1		spontaneous mutant	NA	table 2 mutant 6		R	4								WGS/rv0678, atpE, rv1979c	1	wt				C189A	S63R																									wt
206	[40]	Hartkoorn RC, AAC 2014		spontaneous mutant	NA	table 1 row 6		R						0.25			WGS and Sanger rv0678	1	wt				C189A	S63R																									NR
207	[40]	Hartkoorn RC, AAC 2014		spontaneous mutant	NA	table 1 row 2		R						0.5			WGS and Sanger rv0678	1	wt				C189A	S63R																									NR
208	[14]	Torrea G, JAC 2015		clinical	naive	12-1325		R	≥4		1						Sanger/rv0678	1	ND				C189A	S63R																									ND
209	[14]	Torrea G, JAC 2015		clinical	naive	14-1606		R	≥4		>2						Sanger/rv0678	1	ND				C189A	S63R																									ND
210	[15]	Yang JS, Annals Lab Med 2018		clinical	naive	table 3 row 3		?							0.25		PCR/ atpE, rv0678	1	wt				C270A	R90R																									ND
211	[8]	Peretokina IV, J Infect 2020		clinical	exposed	Table S1 Hz.102	serial with 1936, 1935, 212	S	0.25		0.03						Sanger/atpE, rv0678, pepQ, rv1979	1	wt				G193A	G65R																									wt
212	[8]	Peretokina IV, J Infect 2020		clinical	exposed	Table S1 Hz.103	serial with 1936, 211, 1935	I	2		0.25						Sanger/atpE, rv0678, pepQ, rv1979	1	wt				G193A	G65R																									wt
213	[11]	Martinez E, Tuberculosis 2018		clinical	NR	17-3391-0074		S						0.063			WGS/atpE, rv0678, pepQ	1	wt				G259A	G87R																									wt
214	[33]	Battaglia S, bioRxiv. 2020		clinical	naive	131623_210916_BGD_210916_100		S						0.03			WGS/atpE, rv0678, pepQ	1	wt				G259C	G87R																									wt
215	[26]	Klopper M, BMC Medicine 2020		clinical	naive			R	4								WGS/atpE, pepQ, Rv1979c and Rv0678	1	wt				G361A	G121R																									NR
216	[23]	Andries K, PLoS One. 2014		clinical	exposed	patient A		R						0.25			WGS (pyrosequencing) and Sanger RV0678	1	wt				T124C	W42R																									NR
218	[6]	Villellas C, JAC 2017		clinical	naive	Table S3 row 57		S			0.12						PCR/rv0678 (all), pepQ and atpE if raised MIC	1	ND				T124C	W42R																									ND
220	[11]	Martinez E, Tuberculosis 2018		clinical	NR	17-3391-0148		S						0.031			WGS/atpE, rv0678, pepQ	1	wt				T350G	L117R																									wt
221	[33]	Battaglia S, bioRxiv. 2020		clinical	naive	11521-13_lib4645_nextseq_n0034_151bp		S						0.12			WGS/atpE, rv0678, pepQ	1	wt				T350G	L117R																									wt
223	[7][8]	Zimenkov DV, JAC 2017	Peretokina IV, J Infect 2020 (added MGIT info)	clinical	exposed	Table S2 Af.104	serial with 224, 317, 318, 319, 320, 321	I	4		0.25						Sanger/atpE, rv0678, pepQ, rv1979c	1	C188T	A63V			T425G	L142R																									wt
224	[7][8]	Zimenkov DV, JAC 2017	Peretokina IV, J Infect 2020 (added MGIT info)	clinical	naive	Table S2 Af.001	serial with 223, 317, 318, 319, 320, 321	S	0.5		0.25						Sanger/atpE, rv0678, pepQ, rv1979c	1	wt				T425G	L142R																									wt
226	[33]	Battaglia S, bioRxiv. 2020		clinical	naive	1158-13_lib3233_nextseq_n0007_151bp		S						0.03			WGS/atpE, rv0678, pepQ	1	wt				T437G	M146R																									wt
227	[4]	Xu J AAC 2017		clinical	naive	13476		R					1.54				PCR/ atpE, rv0678	1	wt				T350G	L117R																									wt
228	[33]	Battaglia S, bioRxiv. 2020		clinical	naive	132356_210916_BGD_210916_100		S						0.12			WGS/atpE, rv0678, pepQ	2	wt				G109A	G37S	G421C	N141H																							wt
229	[15]	Yang JS, Annals Lab Med 2018		clinical	naive	table 3 row 21		?							2		PCR/ atpE, rv0678	1	wt				C98G	T33S																									ND
230	[6]	Villellas C, JAC 2017		clinical	naive	Table S3 row 47		S			0.12						PCR/rv0678 (all), pepQ and atpE if raised MIC	1	ND				T116C	L39S																									ND
231	[8]	Peretokina IV, J Infect 2020		clinical	exposed	Table S1 Gk.101	serial with 431, 391	S	1		0.25						Sanger/atpE, rv0678, pepQ, rv1979	1	wt				T119C	L40S																									wt
232	[28]	Nimmo C, Eur Resp J 2020		clinical	exposed	patient D	serial with 618	S			0.25						WGS/atpE, rv0678, pepQ, rv1979	1	wt				T278C	F93S																									wt
233	[40]	Hartkoorn RC, AAC 2014		spontaneous mutant	NA	table 1 row 3		R						0.5			WGS and Sanger rv0678	1	wt				C400T	R134Stop																									NR
234	[32]	WHO. Technical report 2018		clinical	exposed	supplement table 3 row 11 post-baseline isolate	serial with 2156	R			0.5						NR	1	NR				C466T	R156Stop																									NR
235	[25]	Xu J, AAC 2019		mouse	NA	mouse 5 D0 sample 1		R					0.5				WGS/rv0678, atpE, pepQ	1	NR				G126A	W42Stop																									wt
236	[27]	Kaniga K, JCM 2020	extra information from author	engeneered mutant	NR	Table 1 ITM mutant 2		R	2	2	0.5						NR	1	wt				T276A	Y92Stop																									NR
237	[14]	Torrea G, JAC 2015		clinical	naive	13-2483		R	≥4		2						Sanger/rv0678	1	ND				T276A	Y92Stop																									ND
238	[21]	Rancoita PMV, AAC 2018		clinical	NR	CRY-15; CRY-21	1	I			0.12			2			WGS/?	2	NR				T276A	Y92Stop	T276G	Y92Stop																							NR
239	[33]	Battaglia S, bioRxiv. 2020		clinical	naive	130651_060916_PAK_060916_100		S						0.06			WGS/atpE, rv0678, pepQ	1	wt				A11C	N4T																									wt
241	[6]	Villellas C, JAC 2017		clinical	naive	Table S3 row 63		S			0.12						PCR/rv0678 (all), pepQ and atpE if raised MIC	1	ND				G256A	A86T																									ND
242	[6]	Villellas C, JAC 2017		clinical	naive	Table S3 row 185		S			0.06						PCR/rv0678 (all), pepQ and atpE if raised MIC	1	ND				G301A	A101T																									ND
243	[5]	Veziris N, Eur Respir J. 2017		clinical	exposed	patient 4 isolate 2		S			0.25						?/atpE and Rv0678	1	wt				T416C	M139T																									NR
244	[15]	Yang JS, Annals Lab Med 2018		clinical	naive	table 3 row 11		?							0.125		PCR/ atpE, rv0678	1	wt				T437C	M146T																									ND
245	[4]	Xu J AAC 2017		clinical	naive	10149		R					0.78				PCR/ atpE, rv0678	1	wt				T437C	M146T																									wt
246	[7]	Zimenkov DV, JAC 2017		clinical	exposed	Table S2 El.101	serial with 256	S			0.12						Sanger/atpE, rv0678, pepQ, rv1979c	1	wt				C296T	A98V																									wt
247	[15]	Yang JS, Annals Lab Med 2018		clinical	naive	table 3 row 1		?							0.25		PCR/ atpE, rv0678	1	wt				A199G	I67V																									ND
248	[33]	Battaglia S, bioRxiv. 2020		clinical	naive	131168_210916_BGD_210916_100		S						0.03			WGS/atpE, rv0678, pepQ	1	wt				A331G	M111V																									wt
249	[11]	Martinez E, Tuberculosis 2018		clinical	NR	17-3391-0145		S						0.063			WGS/atpE, rv0678, pepQ	1	wt				A67G	M23V																									wt
250	[23]	Andries K, PLoS One. 2014		clinical	exposed	patient C		R						0.5			WGS (pyrosequencing) and Sanger RV0678	1	wt				C107T	A36V																									NR
251	[32]	WHO. Technical report 2018		clinical	exposed	supplement table 3 row 14 post-baseline isolate	serial with 2157	R			>0.5						NR	1	NR				C107T	A36V																									NR
252	[6]	Villellas C, JAC 2017		clinical	naive	Table S3 row 8		R			0.48						PCR/rv0678 (all), pepQ and atpE if raised MIC	1	wt				C176T	A59V																									wt
253	[8]	Peretokina IV, J Infect 2020		clinical	exposed	Table S1 Du.106	serial 1914, 1915, 1916, 1917, 1918, 1919, 1920, 1921, 1922, 1913	S	0.5		0.12						Sanger/atpE, rv0678, pepQ, rv1979	1	wt				C176T	A59V																									wt
254	[6]	Villellas C, JAC 2017		clinical	naive	Table S3 row 6		R			0.48						PCR/rv0678 (all), pepQ and atpE if raised MIC	1	wt				C185T	A62V																									wt
255	[33]	Battaglia S, bioRxiv. 2020		clinical	naive	TRL0080884_S1		S						≤0.008			WGS/atpE, rv0678, pepQ	1	wt				C251T	A84V																									wt
256	[7][8]	Zimenkov DV, JAC 2017	Peretokina IV, J Infect 2020 (added MGIT info)	clinical	exposed	Table S2 El.102	serial with 246	I	2		0.25						Sanger/atpE, rv0678, pepQ, rv1979c	1	wt				C296T	A98V																									wt
257	[33]	Battaglia S, bioRxiv. 2020		clinical	naive	1182-13_lib3255_nextseq_n0003_151bp		S						0.03			WGS/atpE, rv0678, pepQ	1	wt				C406G	L136V																									wt
258	[6]	Villellas C, JAC 2017		clinical	naive	Table S3 row 140		S			0.06						PCR/rv0678 (all), pepQ and atpE if raised MIC	1	ND				C447T	V149V																									ND
259	[15]	Yang JS, Annals Lab Med 2018		clinical	naive	table 3 row 7		?							0.0625		PCR/ atpE, rv0678	1	wt				C9A	V3V																									ND
260	[25]	Xu J, AAC 2019		mouse	NA	mouse 5 D0 sample 5		R					0.25				WGS/rv0678, atpE, pepQ	1	NR				G362T	G121V																									wt
261	[16]	Ismail N, AAC 2019-1		spontaneous mutant	NA	table 1 mutant 5		R	8								WGS/atpE, rv0678, rv1979c	1	wt				C214T	R72W																									wt
263	[29]	Andres S, AJRCCM 2020		clinical	exposed	patient 1 isolate 6		R	2								WGS/atpE, rv0678, Rv1979c, pepQ	1	wt				C280T	R94W																									wt
264	[33]	Battaglia S, bioRxiv. 2020		clinical	naive	131559_210916_BGD_210916		R						0.25			WGS/atpE, rv0678, pepQ	1	wt				C286T	R96W																									wt
265	[14]	Torrea G, JAC 2015		clinical	naive	13-0482		R	≥4		1						Sanger/rv0678	1	ND				C403T	R135W																									ND
266	[27]	Kaniga K, JCM 2020	extra information from author	engeneered mutant	NR	Table 1 ITM mutant 3		R	2	1	0.5						NR	1	wt				C403T	R135W																									NR
267	[11]	Martinez E, Tuberculosis 2018		clinical	NR	16-1149-0058		S						0.016			WGS/atpE, rv0678, pepQ	1	wt				C-11A																										wt
268	[6]	Villellas C, JAC 2017		clinical	naive	Table S3 row 343		S			0.004						PCR/rv0678 (all), pepQ and atpE if raised MIC	1	ND				C-11A																										ND
269	[6]	Villellas C, JAC 2017		clinical	naive	Table S3 row 305		S			0.015						PCR/rv0678 (all), pepQ and atpE if raised MIC	1	ND				C-11A																										ND
270	[6]	Villellas C, JAC 2017		clinical	naive	Table S3 row 232		S			0.03						PCR/rv0678 (all), pepQ and atpE if raised MIC	1	ND				C-11A																										ND
271	[33]	Battaglia S, bioRxiv. 2020		clinical	naive	CG01554911_S5		S						0.06			WGS/atpE, rv0678, pepQ	1	wt				C-53A																										wt
272	[8]	Peretokina IV, J Infect 2020		clinical	exposed	Table S1 Co.100	serial with 140, 141, 142	S	0.12		0.06						Sanger/atpE, rv0678, pepQ, rv1979	1	wt				T78G	Y26Stop																									wt
274	[4]	Xu J AAC 2017		clinical	naive	11873		S					0.08				PCR/ atpE, rv0678	1	wt				wt																										ND
275	[12]	Ghodousi A, AAC 2019		clinical	naive	patient 2 isolate 1	serial with 276, 503	S	0.5		0.03						WGS/Rv0678, atpE, pepQ, rv1797c	1	wt				wt																										wt
276	[12]	Ghodousi A, AAC 2019		clinical	exposed	patient 2 isolate 2	serial with 275, 503	S			0.06						WGS/Rv0678, atpE, pepQ, rv1797c	1	wt				wt																										wt
277	[18]	Ghajavand H, AAC. 2019		clinical	naive	isolate PII-18		R					1				WGS/atpE, rv0678, pepQ, rv1797c, Rv0676	1	wt				wt																										wt
278	[10]	Ismail NA, EBioMedicine 2018		clinical	exposed	table 4 isolate 3		S	0.25	0.12							WGS/atpE, pepQ, Rv1979c and Rv0678	1	wt				wt																										wt
279	[10]	Ismail NA, EBioMedicine 2018		clinical	exposed	table 4 isolate 4		S	0.5	0.06							WGS/atpE, pepQ, Rv1979c and Rv0678	1	wt				wt																										wt
280	[10]	Ismail NA, EBioMedicine 2018		clinical	exposed	table 4 isolate 5		S	1	0.06							WGS/atpE, pepQ, Rv1979c and Rv0678	1	wt				wt																										wt
281	[33]	Battaglia S, bioRxiv. 2020		clinical	naive	132330_191016_BGD		S						0.06			WGS/atpE, rv0678, pepQ	1	wt				wt																										A1021G
282	[33]	Battaglia S, bioRxiv. 2020		clinical	naive	37-0516_090816_UKR_090816_100		S						≤0.008			WGS/atpE, rv0678, pepQ	1	wt				wt																										A706G
284	[33]	Battaglia S, bioRxiv. 2020		clinical	naive	131110_210916_BGD_210916_100		S						0.12			WGS/atpE, rv0678, pepQ	1	wt				wt																										T641C
285	[33]	Battaglia S, bioRxiv. 2020		clinical	naive	131685_210916_BGD_210916		S						0.015			WGS/atpE, rv0678, pepQ	1	wt				wt																										G278A
286	[33]	Battaglia S, bioRxiv. 2020		clinical	naive	131620_210916_BGD_210916_100		S						0.015			WGS/atpE, rv0678, pepQ	1	wt				wt																										G640T
287	[13]	Almeida D, AAC 2016		mouse	exposed	mouse BC 4		S			0.12						WGS and PCR pepQ /atpE, rv0678, pepQ	1	wt				wt																										811delC
288	[13]	Almeida D, AAC 2016		mouse	exposed	mouse BC 3		S			0.12						WGS and PCR pepQ /atpE, rv0678, pepQ	1	wt				wt																										42delC
289	[13]	Almeida D, AAC 2016		mouse	exposed	mouse BC 2		S			0.12						WGS and PCR pepQ /atpE, rv0678, pepQ	1	wt				wt																										42delC
290	[25]	Xu J, AAC 2019		mouse	NA	mouse 3 D0 sample 3		R					0.25				WGS/rv0678, atpE, pepQ	1	NR				wt																										812_813insG
291	[33]	Battaglia S, bioRxiv. 2020		clinical	naive	132368_210916_BGD_210916		S						0.06			WGS/atpE, rv0678, pepQ	1	wt				wt																										A324G
292	[33]	Battaglia S, bioRxiv. 2020		clinical	naive	131119_210916_BGD_210916_100		S						0.06			WGS/atpE, rv0678, pepQ	1	wt				wt																										A407G
293	[25]	Xu J, AAC 2019		mouse	NA	mouse 1 D0 sample 1		R					0.25				WGS/rv0678, atpE, pepQ	1	NR				wt																										G415A
294	[33]	Battaglia S, bioRxiv. 2020		clinical	naive	131588_210916_BGD_210916		S						≤0.008			WGS/atpE, rv0678, pepQ	1	wt				wt																										C206T
295	[33]	Battaglia S, bioRxiv. 2020		clinical	naive	140207_191016_BGD		S						≤0.008			WGS/atpE, rv0678, pepQ	1	wt				wt																										G500T
296	[33]	Battaglia S, bioRxiv. 2020		clinical	naive	131103_210916_BGD_210916_100		S						0.015			WGS/atpE, rv0678, pepQ	1	wt				wt																										G274A
297	[13]	Almeida D, AAC 2016		mouse	exposed	mouse B5		S			0.12						WGS and PCR pepQ /atpE, rv0678, pepQ	1	wt				wt																										T131C
298	[33]	Battaglia S, bioRxiv. 2020		clinical	naive	130765_060916_PAK_060916_100		S						0.06			WGS/atpE, rv0678, pepQ	1	wt				wt																										G20A
299	[33]	Battaglia S, bioRxiv. 2020		clinical	naive	132131_140916_PAK_140916_100		S						0.03			WGS/atpE, rv0678, pepQ	1	wt				wt																										G925A
300	[33]	Battaglia S, bioRxiv. 2020		clinical	naive	131243_210916_BGD_210916_100		S						0.015			WGS/atpE, rv0678, pepQ	1	wt				wt																										G1108A
301	[33]	Battaglia S, bioRxiv. 2020		clinical	naive	131261_210916_BGD_210916_100		S						≤0.008			WGS/atpE, rv0678, pepQ	1	wt				wt																										G454A
302	[33]	Battaglia S, bioRxiv. 2020		clinical	naive	140037_140916_PAK_140916_100		S						0.03			WGS/atpE, rv0678, pepQ	1	wt				wt																										A538G
303	[33]	Battaglia S, bioRxiv. 2020		clinical	naive	BF01375053_S16		S						≤0.008			WGS/atpE, rv0678, pepQ	1	wt				wt																										C1114G
304	[33]	Battaglia S, bioRxiv. 2020		clinical	naive	132735_210916_BGD_210916_100		S						0.03			WGS/atpE, rv0678, pepQ	1	wt				wt																										C233T
305	[33]	Battaglia S, bioRxiv. 2020		clinical	naive	131586_210916_BGD_210916_100		S						0.06			WGS/atpE, rv0678, pepQ	1	wt				wt																										C269T
306	[33]	Battaglia S, bioRxiv. 2020		clinical	naive	7636-13_lib3865_nextseq_n0026_151bp		S						0.03			WGS/atpE, rv0678, pepQ	1	wt				wt																										C914T
307	[25]	Xu J, AAC 2019		mouse	NA	BMZ-8		R					0.25				WGS/rv0678, atpE, pepQ	1	NR				wt																										G896T
308	[33]	Battaglia S, bioRxiv. 2020		clinical	naive	140009_130916_PAK_130916_100		S						0.06			WGS/atpE, rv0678, pepQ	1	wt				wt																										C7T
309	[33]	Battaglia S, bioRxiv. 2020		clinical	naive	TRL0065783_S36		S						0.12			WGS/atpE, rv0678, pepQ	1	wt				wt																										C-31T
310	[33]	Battaglia S, bioRxiv. 2020		clinical	naive	132802_210916_BGD_210916_100		S						0.015			WGS/atpE, rv0678, pepQ	1	wt				wt																										G-12C
311	[8]	Peretokina IV, J Infect 2020		clinical	exposed	Table S1 Iz.102	serial with 148, 1943, 1944, 1945	R	16		2						Sanger/atpE, rv0678, pepQ, rv1979	2	G187C	A63P			141_142insC																										wt
312	[8]	Peretokina IV, J Infect 2020		clinical	exposed	Table S1 Gx.103	serial with 25, 328, 329, 330, 391	S	1		0.12						Sanger/atpE, rv0678, pepQ, rv1979	3	G82A	D28N	G183T	E61D	192_193insG																										wt
313	[17]	Ismail N, AAC 2019-2		Induced population	NA	Induced population 2		R				2					WGS/atpE, rv0678	2	G183T	Q61D			198delG																										NR
314	[17]	Ismail N, AAC 2019-2		Induced population	NA	Induced population 3		R				>2					WGS/atpE, rv0678	4	G183T	Q61D			T248C	L83P	G304C	A102P	T2C	V1A																					NR
316	[8]	Peretokina IV, J Infect 2020		clinical	exposed	Table S1 Bg.205	serial with 392, 637, 638, 5, 621, 622, 1889, 1890	R	2		0.5						Sanger/atpE, rv0678, pepQ, rv1979	2	G187C	A63P			288delC																										wt
317	[7]	Zimenkov DV, JAC 2017		clinical	exposed	Table S2 Af.101	serial with 223, 224, 318, 319, 320, 321	S	1		0.25						Sanger/atpE, rv0678, pepQ, rv1979c	2	C188T	A63V			T425G	L142R																									wt
318	[8]	Peretokina IV, J Infect 2020		clinical	exposed	Table S1 Af.106	serial with 223, 224, 317, 319, 320, 321	R	16		1						Sanger/atpE, rv0678, pepQ, rv1979	2	C188T	A63V			T425G	L142R																									wt
319	[7][8]	Zimenkov DV, JAC 2017	Peretokina IV, J Infect 2020 (added MGIT info)	clinical	exposed	Table S2 Af.102	serial with 223, 224, 317, 318, 320, 321	I	2		0.25						Sanger/atpE, rv0678, pepQ, rv1979c	2	C188T	A63V			T425G	L142R																									wt
320	[7][8]	Zimenkov DV, JAC 2017	Peretokina IV, J Infect 2020 (added MGIT info)	clinical	exposed	Table S2 Af.103	serial with 223, 224, 317, 318, 319, 321	I	4		0.25						Sanger/atpE, rv0678, pepQ, rv1979c	2	C188T	A63V			T425G	L142R																									wt
321	[7][8]	Zimenkov DV, JAC 2017	Peretokina IV, J Infect 2020 (added MGIT info)	clinical	exposed	Table S2 Af.105	serial with 223, 224, 317, 318, 319, 320	R	8		1						Sanger/atpE, rv0678, pepQ, rv1979c	2	C188T	A63V			T425G	L142R																									wt
322	[23][24]	Andries K, PLoS One. 2014; Koul A, Nat Chem Bio 2007		spontaneous mutant		mutant Lv13		R				13	11	4			WGS (pyrosequencing) and Sanger RV0678	2	C198G	I66M			192_193insG																										NR
324	[17]	Ismail N, AAC 2019-2		Induced population	NA	Induced population 4		R				>2					WGS/atpE, rv0678	8	G183T	Q61D	A83G	D28G	G126A	W42Stop	G304C	A102P	412delG		466delC		A97G	T33A	T2C	V1A															NR
325	[1]	Ismail N, Microbiol Methods 2018		induced mutant	NA	table 1 mutant 5		R	>8								WGS/atpE, rv0678, rv1979c	2	A83G	D28G			A63T	Q21D																									wt
326	[8]	Peretokina IV, J Infect 2020		clinical	exposed	Table S1 Iq.104	serial with 149, 150, 448, 454	S	1		0.25						Sanger/atpE, rv0678, pepQ, rv1979	3	G73A	G25S	A83G	D28G	274_275insA																										wt
328	[8]	Peretokina IV, J Infect 2020		clinical	exposed	Table S1 Gx.105	serial with 25, 312, 329, 330, 391	I	4		0.25						Sanger/atpE, rv0678, pepQ, rv1979	3	G82A	D28N	G183T	E61D	wt																										wt
329	[8]	Peretokina IV, J Infect 2020		clinical	exposed	Table S1 Gx.104	serial with 25, 312,328, 330, 191	I	2		0.25						Sanger/atpE, rv0678, pepQ, rv1979	2	G82A	D28N	G183T	E61D	wt																										wt
330	[8]	Peretokina IV, J Infect 2020		clinical	exposed	Table S1 Gx.101	serial with 25, 312, 328, 329, 391	S	0.25		0.12						Sanger/atpE, rv0678, pepQ, rv1979	2	G82A	D28N			192delG																										wt
332	[17]	Ismail N, AAC 2019-2		Induced population	NA	Induced population 5		R				>2					WGS/atpE, rv0678	4	G183T	Q61D	A83G	D28G	293delA		A97G	T33A																							NR
336	[1]	Ismail N, Microbiol Methods 2018		induced mutant	NA	table 1 mutant 4		R	>8								WGS/atpE, rv0678, rv1979c	2	A83G	D28G	G183T	Q61D	wt																										wt
337	[16]	Ismail N, AAC 2019-1		spontaneous mutant	NA	table 2 mutant 3		R	8								WGS/atpE, rv0678, rv1979c	2	A83G	D28G			A187G	S63G																									wt
338	[1]	Ismail N, Microbiol Methods 2018		induced mutant	NA	table 1 mutant 2		R	>8								WGS/atpE, rv0678, rv1979c	2	A83G	D28G			T461C	L154P																									wt
343	[1]	Ismail N, Microbiol Methods 2018		induced mutant	NA	table 1 mutant 3		R	>8								WGS/atpE, rv0678, rv1979c	2	A83C	D28A			201_206delCAGCAC																										wt
370	[8]	Peretokina IV, J Infect 2020		clinical	exposed	Table S1 Dv.102	serial with 2, 3, 426, 427	S	0.5		0.12						Sanger/atpE, rv0678, pepQ, rv1979	4	wt				141_142insC		16delG		176_177delCG		193delG																				wt
372	[6]	Villellas C, JAC 2017		clinical	naive	Table S3 row 325		S			0.015						PCR/rv0678 (all), pepQ and atpE if raised MIC	4	ND				T-47C		C-11A		A49T	M17L	T433A	Y145N																			ND
373	[6]	Villellas C, JAC 2017		clinical	naive	Table S3 row 341		S			0.015						PCR/rv0678 (all), pepQ and atpE if raised MIC	2	ND				C-11A		G168A	L56L																							ND
375	[32]	WHO. Technical report 2018		clinical	exposed	supplement table 3 row 8 post-baseline isolate	serial with 640	S			0.12						NR	2	NR				C-11A		A209T	N70I																							NR
377	[6]	Villellas C, JAC 2017		clinical	naive	Table S3 row 335		S			0.015						PCR/rv0678 (all), pepQ and atpE if raised MIC	2	ND				C-11A		G346A	D116N																							ND
378	[6]	Villellas C, JAC 2017		clinical	naive	Table S3 row 339		S			0.015						PCR/rv0678 (all), pepQ and atpE if raised MIC	2	ND				C-11A		C45T	D15D																							ND
379	[6]	Villellas C, JAC 2017		clinical	naive	Table S3 row 5		R			0.48						PCR/rv0678 (all), pepQ and atpE if raised MIC	2	wt				-13_-12insIS6110		G334C	A112S																							wt
382	[29]	Andres S, AJRCCM 2020		clinical	exposed	patient 4 isolate 3		R	2								WGS/atpE, rv0678, Rv1979c, pepQ	2	wt				141_142insC		140_141insCT																								wt
383	[29]	Andres S, AJRCCM 2020		clinical	exposed	patient 3 isolate 2		R	2								WGS/atpE, rv0678, Rv1979c, pepQ	2	wt				138_139insG		141_142insC																								wt
384	[29]	Andres S, AJRCCM 2020		clinical	exposed	patient 7 isolate 2		R	4								WGS/atpE, rv0678, Rv1979c, pepQ	2	wt				141_142insC		A322G	I108V																							wt
385	[29]	Andres S, AJRCCM 2020		clinical	NA	patient 6		R	2								WGS/atpE, rv0678, Rv1979c, pepQ	3	wt				141_142insC		192_193insG		G457C	A153P																					wt
386	[8]	Peretokina IV, J Infect 2020		clinical	exposed	Table S1 Ic.107	serial with 1938, 86, 417, 445, 1937, 387	S	0.5		0.12						Sanger/atpE, rv0678, pepQ, rv1979	2	wt				192_193insG		G106A	A36T																							wt
387	[8]	Peretokina IV, J Infect 2020		clinical	exposed	Table S1 Ic.108	serial with 1938, 86, 417, 445, 386, 1937	S	1		0.12						Sanger/atpE, rv0678, pepQ, rv1979	2	wt				192_193insG		G106A	A36T																							wt
388	[7][8]	Zimenkov DV, JAC 2017	Peretokina IV, J Infect 2020 (added MGIT info)	clinical	exposed	Table S2 Fb.105	serial with 1930, 1931, 395, 396	S	0.25		0.12						Sanger/atpE, rv0678, pepQ, rv1979c	3	wt				T136C	C46R	T119C	L40S	133_134insTG																						wt
390	[8]	Peretokina IV, J Infect 2020		clinical	exposed	Table S1 Aq.104	serial with ID 400, 401, 192	S	1		0.12						Sanger/atpE, rv0678, pepQ, rv1979	5	wt				138_139insG		T119C	L40S	138_140insGG		T341C	L114P	G417A	M139I																	wt
391	[8]	Peretokina IV, J Infect 2020		clinical	naive	Table S1 Gk.001	serial with 231, 431	S	1		0.25						Sanger/atpE, rv0678, pepQ, rv1979	3	wt				192_193insG		T119C	L40S	A172C	T58P																					wt
392	[7][8]	Zimenkov DV, JAC 2017	Peretokina IV, J Infect 2020 (added MGIT info)	clinical	exposed	Table S2 Bg.101	serial with 1889, 637, 638, 5, 621, 622, 316, 1890	S	0.5		0.25						Sanger/atpE, rv0678, pepQ, rv1979c	3	wt				288delC		T119C	L40S	184_185insC																						wt
395	[7][8]	Zimenkov DV, JAC 2017	Peretokina IV, J Infect 2020 (added MGIT info)	clinical	exposed	Table S2 Fb.103	serial with 1930, 1931, 396, 388	S	0.25		0.12						Sanger/atpE, rv0678, pepQ, rv1979c	2	wt				318_320insCG		133_134insTG																								wt
396	[7][8]	Zimenkov DV, JAC 2017	Peretokina IV, J Infect 2020 (added MGIT info)	clinical	exposed	Table S2 Fb.104	serial with 1930, 1931, 395, 388	S	0.25		0.12						Sanger/atpE, rv0678, pepQ, rv1979c	2	wt				133_134insTG		274_283delTATTTCCGGT																								wt
398	[7][8]	Zimenkov DV, JAC 2017	Peretokina IV, J Infect 2020 (added MGIT info)	clinical	exposed	Table S2 Dp.102	serial with 1910, 1911, 1909, 1912	S	0.25		0.12						Sanger/atpE, rv0678, pepQ, rv1979c	2	wt				136_137insG		T236C	F79S																							wt
400	[8]	Peretokina IV, J Infect 2020		clinical	exposed	Table S1 Aq.105	serial with ID 390, 401, 192	S	1		0.12						Sanger/atpE, rv0678, pepQ, rv1979	3	wt				138_139insG		C220G	L74V	T341C	L114P																					wt
401	[8]	Peretokina IV, J Infect 2020		clinical	exposed	Table S1 Aq.107	serial with ID 390, 400, 192	S	1		0.12						Sanger/atpE, rv0678, pepQ, rv1979	2	wt				138_139insG		T341C	L114P																							wt
402	[19]	de Vos M, NEJM		clinical	exposed	isolate G	serial with 1016, 127, 609, 128, 404, 407	R	>1								WGS/atpE, rv0678	4	wt				193delG		138_140insGA		138_139insG		192_193insG																				NR
404	[19]	de Vos M, NEJM		clinical	exposed	isolate F	serial with 1016, 127, 609, 128, 402, 407	R	>1								WGS/atpE, rv0678	3	wt				193delG		138_140insGA		192_193insG																						NR
406	[8]	Peretokina IV, J Infect 2020		clinical	exposed	Table S1 Gc.102	serial with 139, 187	S	0.25		0.12						Sanger/atpE, rv0678, pepQ, rv1979	2	wt				192_193insG		138_140insGA																								wt
407	[19]	de Vos M, NEJM		clinical	exposed	isolate H	serail with 1016, 127, 609, 128, 402, 404	R	>1								WGS/atpE, rv0678	4	wt				138_139insG		138_140insGA		139_140insT		192_193insG																				NR
409	[29]	Andres S, AJRCCM 2020		clinical	exposed	patient 3 isolate 3		R	4								WGS/atpE, rv0678, Rv1979c, pepQ	2	wt				138_139insG		141_142insC																								wt
411	[8]	Peretokina IV, J Infect 2020		clinical	exposed	Table S1 Ge.102	serial with 412, 442, 443, 477, 1394	S	0.25		0.12						Sanger/atpE, rv0678, pepQ, rv1979	2	wt				141_142insC		192_193insG																								wt
412	[8]	Peretokina IV, J Infect 2020		clinical	exposed	Table S1 Ge.104	serial with 411, 442, 443, 477, 1394	S	0.5		0.12						Sanger/atpE, rv0678, pepQ, rv1979	2	wt				141_142insC		192_193insG																								wt
413	[29]	Andres S, AJRCCM 2020		clinical	NA	patient 7 isolate 1		R	2								WGS/atpE, rv0678, Rv1979c, pepQ	2	wt				141_142insC		A322G	I108V																							wt
416	[8]	Peretokina IV, J Infect 2020		clinical	naive	Table S1 Jf		S	0.25		0.12						Sanger/atpE, rv0678, pepQ, rv1979	2	wt				192_193insG		142_143delCT																								wt
417	[8]	Peretokina IV, J Infect 2020		clinical	exposed	Table S1 Ic.104	serial with 1938, 86, 1937, 445, 386, 387	S	0.25		0.06						Sanger/atpE, rv0678, pepQ, rv1979	2	wt				192_193insG		142delC																								wt
420	[6]	Villellas C, JAC 2017		clinical	naive	Table S3 row 4		R			0.48						PCR/rv0678 (all), pepQ and atpE if raised MIC	2	wt				C148T		A187G	S63G																							wt
421	[7][8]	Zimenkov DV, JAC 2017	Peretokina IV, J Infect 2020 (added MGIT info)	clinical	exposed	Table S2 Bn.102	serial with 1891	S	0.5		0.25						Sanger/atpE, rv0678, pepQ, rv1979c	3	wt				192delG		T157C	S53P	335delC																						wt
426	[8]	Peretokina IV, J Infect 2020		clinical	exposed	Table S1 Dv.105	serial with 2, 3, 370, 427	S	1		0.25						Sanger/atpE, rv0678, pepQ, rv1979	2	wt				176_178insGC		16delG																								wt
427	[7][8]	Zimenkov DV, JAC 2017	Peretokina IV, J Infect 2020 (added MGIT info)	clinical	exposed	Table S2 Dv.101	serial with 2, 3, 370, 426	S	0.5		0.12						Sanger/atpE, rv0678, pepQ, rv1979c	2	wt				192delG		16delG																								wt
431	[8]	Peretokina IV, J Infect 2020		clinical	exposed	Table S1 Gk.102	serial with 231, 391	S	1		0.25						Sanger/atpE, rv0678, pepQ, rv1979	2	wt				193_194insG		A172C	T58P																							wt
437	[29]	Andres S, AJRCCM 2020		clinical	exposed	patient 1 isolate 4		R	2								WGS/atpE, rv0678, Rv1979c, pepQ	3	wt				192_193insG		193delG		A470G	Y157C																					wt
441	[8]	Peretokina IV, J Infect 2020		clinical	exposed	Table S1 Iw		S	0.5		0.12						Sanger/atpE, rv0678, pepQ, rv1979	2	wt				192delG		A202G	S68G																							wt
442	[8]	Peretokina IV, J Infect 2020		clinical	exposed	Table S1 Ge.106	serial with 411, 412, 443, 477, 1394	S	1		0.12						Sanger/atpE, rv0678, pepQ, rv1979	2	wt				192_193insG		C247G	L83V																							wt
443	[8]	Peretokina IV, J Infect 2020		clinical	exposed	Table S1 Ge.105	serial with 411, 412, 442, 477, 1394	S	1		0.12						Sanger/atpE, rv0678, pepQ, rv1979	2	wt				192_193insG		291_292insA																								wt
445	[8]	Peretokina IV, J Infect 2020		clinical	exposed	Table S1 Ic.105	serial with 1938, 86, 417, 1937, 386, 387	S	0.25		0.06						Sanger/atpE, rv0678, pepQ, rv1979	2	wt				192_193insG		192_194insGG																								wt
446	[7][8]	Zimenkov DV, JAC 2017	Peretokina IV, J Infect 2020 (added MGIT info)	clinical	exposed	Table S2 Al.101		I	2		0.12						Sanger/atpE, rv0678, pepQ, rv1979c	3	wt				198delG		212delC		G233C	G78A																					wt
448	[8]	Peretokina IV, J Infect 2020		clinical	exposed	Table S1 Iq.001	serial with 149, 150, 326, 454	S	0.25		0.12						Sanger/atpE, rv0678, pepQ, rv1979	2	wt				193delG		274_275insA																								wt
450	[7][8]	Zimenkov DV, JAC 2017	Peretokina IV, J Infect 2020 (added MGIT info)	clinical	exposed	Table S2 Bc.101	serial with 85, 172, 457, 461, 1888, 628, 629, 471, 630, 172	S	0.25		0.12						Sanger/atpE, rv0678, pepQ, rv1979c	4	wt				193delG		G196T	G66W	262_263insA		435delT																				wt
453	[29]	Andres S, AJRCCM 2020		clinical	exposed	patient 1 isolate 5		R	2								WGS/atpE, rv0678, Rv1979c, pepQ	4	wt				193delG		C465T	R156Stop	G245C	R82P	C280T	R94W																			wt
454	[8]	Peretokina IV, J Infect 2020		clinical	exposed	Table S1 Iq.101	serial with 149, 150, 326, 448	S	0.12		0.12						Sanger/atpE, rv0678, pepQ, rv1979	2	wt				193delG		274_275insA																								wt
457	[7][8]	Zimenkov DV, JAC 2017	Peretokina IV, J Infect 2020 (added MGIT info)	clinical	exposed	Table S2 Bc.102	serial with 85, 172, 450, 461, 1888, 628, 629, 471, 630, 172	S	0.5		0.25						Sanger/atpE, rv0678, pepQ, rv1979c	2	wt				465_466insC		193delG																								wt
460	[7]	Zimenkov DV, JAC 2017		clinical	exposed	Table S2 Do.201	serial with 1903, 1904, 1905, 1906, 1907, 1908, 1902	S			0.06						Sanger/atpE, rv0678, pepQ, rv1979c	2	wt				198delG		214delC																								wt
461	[7]	Zimenkov DV, JAC 2017		clinical	exposed	Table S2 Bc.104	serial with 457, 172, 450, 85, 1888, 628, 629, 471, 630, 172	S			0.25						Sanger/atpE, rv0678, pepQ, rv1979c	3	wt				198delG		G337A	E113K	435delT																						wt
465	[7][8]	Zimenkov DV, JAC 2017	Peretokina IV, J Infect 2020 (added MGIT info)	clinical	exposed	Table S2 Bu.102	serial with 1897, 1896, 55, 624, 626, 627, 625	S	0.25		0.12						Sanger/atpE, rv0678, pepQ, rv1979c	2	wt				T254C	V85A	C403T	R135W																							wt
466	[6]	Villellas C, JAC 2017		clinical	naive	Table S3 row 223		S			0.06						PCR/rv0678 (all), pepQ and atpE if raised MIC	2	ND				C265A		G269T	R90L																							ND
467	[14]	Torrea G, JAC 2015		clinical	naive	13-0014		S	0.5		0.06						Sanger/rv0678	2	ND				T359A	V120E	T276A	Y92Stop																							ND
468	[28]	Nimmo C, Eur Resp J 2020		clinical	exposed	patient A	serial with 619	S			0.25						WGS/atpE, rv0678, pepQ, rv1979	2	wt				G326T	R109L	464_465insC																								wt
471	[8]	Peretokina IV, J Infect 2020		clinical	exposed	Table S1 Bc.107	serial with 457, 172, 450, 461, 1888, 85, 628, 429, 630, 172	S	0.25		0.12						Sanger/atpE, rv0678, pepQ, rv1979	2	wt				G337A	E113K	435delT																								wt
472	[15]	Yang JS, Annals Lab Med 2018		clinical	naive	table 3 row 20		?							1		PCR/ atpE, rv0678	2	wt				C33T	G11G	T236C	F79S																							ND
474	[15]	Yang JS, Annals Lab Med 2018		clinical	naive	table 3 row 6		?							0.25		PCR/ atpE, rv0678	2	wt				A63C	E21D	C33T	G11G																							ND
475	[14]	Torrea G, JAC 2015		clinical	naive	13-2473		R	≥4		1						Sanger/rv0678	2	ND				344delA		T425C	L142P																							ND
476	[8]	Peretokina IV, J Infect 2020		clinical	exposed	Table S1 Ag		S	0.25		0.03						Sanger/atpE, rv0678, pepQ, rv1979	3	wt				465_466insC		G5T	S2I	C107T	A36V																					wt
477	[8]	Peretokina IV, J Infect 2020		clinical	exposed	Table S1 Ge.103	serial with 411, 412, 442, 443, 1394	S	0.25		0.12						Sanger/atpE, rv0678, pepQ, rv1979	4	wt				141_142insC		G61A	E21Q	C247G	L83V	291_292insA																				wt
479	[28]	Nimmo C, Eur Resp J 2020		clinical	exposed	patient J	serial with 1503, 691	R			0.5						WGS/atpE, rv0678, pepQ, rv1979	8	wt				A65C	Q22P	141_142insC		C170A	A57E	A263C	D88A	258delG		G361A	G121R	T365C	L122P													wt
480	[7][8]	Zimenkov DV, JAC 2017	Peretokina IV, J Infect 2020 (added MGIT info)	clinical	exposed	Table S2 Bp.103	serial with 179, 481, 1891, 484, 1892, 1893	S	0.25		0.12						Sanger/atpE, rv0678, pepQ, rv1979c	3	wt				141_142insC		A67C	M23L	418_419insG																						wt
481	[7]	Zimenkov DV, JAC 2017		clinical	exposed	Table S2 Bp.102	serial with 179, 1891, 480, 484, 1892, 1893	S			0.12						Sanger/atpE, rv0678, pepQ, rv1979c	2	wt				A67C	M23L	142_143insC																								wt
484	[7][8]	Zimenkov DV, JAC 2017	Peretokina IV, J Infect 2020 (added MGIT info)	clinical	exposed	Table S2 Bp.104	serial with 179, 481, 480, 1891, 1892, 1893	S	0.25		0.12						Sanger/atpE, rv0678, pepQ, rv1979c	2	wt				A67C	M23L	418_419insG																								wt
486	[7]	Zimenkov DV, JAC 2017		clinical	exposed	Table S2 Di.102	serial with 1901, 193	S			0.12						Sanger/atpE, rv0678, pepQ, rv1979c	2	wt				T365C	L122P	T78G	Y26Stop																							wt
488	[16]	Ismail N, AAC 2019-1		spontaneous mutant	NA	table 1 mutant 6		R	8								WGS/atpE, rv0678, rv1979c	1	wt				A97G	T33A																									wt
490	[10]	Ismail NA, EBioMedicine 2018		clinical	exposed	table 4 isolate 7		R	2	0.25							WGS/atpE, pepQ, Rv1979c and Rv0678	2	wt				136_137insG																										wt
492	[10]	Ismail NA, EBioMedicine 2018		clinical	exposed	table 4 isolate 13		I	1	0.5							WGS/atpE, pepQ, Rv1979c and Rv0678	2	wt				141_142insC																										wt
493	[10]	Ismail NA, EBioMedicine 2018		clinical	exposed	table 4 isolate 10		R	4	0.25							WGS/atpE, pepQ, Rv1979c and Rv0678	2	wt				141_142insC																										wt
494	[10]	Ismail NA, EBioMedicine 2018		clinical	exposed	table 4 isolate 11		R	4	0.5							WGS/atpE, pepQ, Rv1979c and Rv0678	2	wt				T200G	I67S																									wt
495	[10]	Ismail NA, EBioMedicine 2018		clinical	exposed	table 4 isolate 12		R	4	0.5							WGS/atpE, pepQ, Rv1979c and Rv0678	2	wt				345delG																										wt
498	[10]	Ismail NA, EBioMedicine 2018		clinical	exposed	table 4 isolate 9		R	2	0.5							WGS/atpE, pepQ, Rv1979c and Rv0678	2	wt				138_139insG																										wt
503	[12]	Ghodousi A, AAC 2019		clinical	exposed	patient 2 isolate 3	serial with 275, 276	R	4		0.5						WGS/Rv0678, atpE, pepQ, rv1797c	2	wt				141_142insC																										wt
600	[23]	Andries K, PLoS One. 2014		mouse		mouse BCA 8		R						0.5			WGS (pyrosequencing) and Sanger RV0678	1	wt				G281A	R94Q																									NR
601	[33]	Battaglia S, bioRxiv. 2020		clinical	naive	11463-13_lib4599_nextseq_n0034_151bp		S						0.03			WGS/atpE, rv0678, pepQ	1	wt				A-4T																										wt
602	[33]	Battaglia S, bioRxiv. 2020		clinical	naive	131621_210916_BGD_210916_100		S						0.12			WGS/atpE, rv0678, pepQ	1	wt				G7A	V3I																									wt
603	[33]	Battaglia S, bioRxiv. 2020		clinical	naive	131655_210916_BGD_210916_100		S						0.03			WGS/atpE, rv0678, pepQ	1	wt				G259C	G87R																									wt
604	[33]	Battaglia S, bioRxiv. 2020		clinical	naive	132331_210916_BGD_210916_100		S						0.06			WGS/atpE, rv0678, pepQ	1	wt				wt																										A1021G
605	[33]	Battaglia S, bioRxiv. 2020		clinical	naive	131122_210916_BGD_210916_100		S						0.06			WGS/atpE, rv0678, pepQ	1	wt				wt																										A407G
606	[33]	Battaglia S, bioRxiv. 2020		clinical	naive	130820_140916_PAK_140916_100		S						0.06			WGS/atpE, rv0678, pepQ	1	wt				wt																										G20A
607	[33]	Battaglia S, bioRxiv. 2020		clinical	naive	140005_130916_PAK_130916_100		S						0.015			WGS/atpE, rv0678, pepQ	1	wt				wt																										G925A
608	[33]	Battaglia S, bioRxiv. 2020		clinical	naive	132736_210916_BGD_210916		S						0.06			WGS/atpE, rv0678, pepQ	1	wt				wt																										C233T
609	[19]	de Vos M, NEJM		clinical	exposed	isolate E	serial with 1016, 127, 128, 402, 404, 407	R	>1								WGS/atpE, rv0678	1	wt				192_193insG																										NR
610	[18]	Ghajavand H, AAC. 2019		clinical	naive	isolate PII-2		R					0.5				WGS/atpE, rv0678, pepQ, rv1797c, Rv0676	1	wt				wt																										wt
611	[18]	Ghajavand H, AAC. 2019		clinical	naive	Isolate PII-21		S					0.125				WGS/atpE, rv0678, pepQ, rv1797c, Rv0676	1	wt				wt																										wt
612	[12]	Ghodousi A, AAC 2019		clinical	exposed	patient 1 isolate 3	serial with 1038, 114, 115	R			0.5						WGS/Rv0678, atpE, pepQ, rv1797c	1	wt				141_142insC																										wt
613	[27]	Kaniga K, JCM 2020	extra information from author	engeneered mutant	NR	Table 1 ITM mutant 1		R	>2	8	>1						NR	1	G187C	A63P			wt																										NR
614	[27]	Kaniga K, JCM 2020	extra information from author	engeneered mutant	NR	Table 1 NICD mutant 2		R	>2	1	0.5						NR	1	wt				T131C	L44P																									NR
615	[11]	Martinez E, Tuberculosis 2018		clinical	NR	Mtb81 (MIC 0.031);		S						0.031			WGS/atpE, rv0678, pepQ	1	T-138C				wt																										wt
615	[32]	WHO. Technical report 2018		clinical	naive	supplement table 3 row 13 baseline isolate		S			0.015						NR	1	NR				C-11A																										NR
616	[11]	Martinez E, Tuberculosis 2018		clinical	naive	10-1149-0001 (MIC 0.063)		S						0.063			WGS/atpE, rv0678, pepQ	1	T-138C				wt																										wt
617	[28]	Nimmo C, Eur Resp J 2020		clinical	exposed	patient F	serial with 1499	R			1						WGS/atpE, rv0678, pepQ, rv1979	3	wt				141_142insC		136_137insG																								wt
618	[28]	Nimmo C, Eur Resp J 2020		clinical	naive	patient D	serial with 232	S			0.25						WGS/atpE, rv0678, pepQ, rv1979	1	wt				T278C	F93S																									wt
619	[28]	Nimmo C, Eur Resp J 2020		clinical	naive	patient A	serial with 468	S			0.25						WGS/atpE, rv0678, pepQ, rv1979	2	wt				G326T	R109L	464_465insC																								wt
620	[9]	Pang Y, AAC 2017	author confirmed naive status	clinical	naive	Table 4 row 1 sample 2		R					0.5				Sanger/atpE, rv0678, pepQ	1	wt				T157C	S53P																									wt
621	[7][8]	Zimenkov DV, JAC 2017	Peretokina IV, J Infect 2020 (added MGIT info)	clinical	exposed	Table S2 Bg.202	serial with 392, 637, 638, 5, 1889, 622, 316, 1890	S	0.5		0.25						Sanger/atpE, rv0678, pepQ, rv1979c	1	wt				288delC																										wt
622	[7][8]	Zimenkov DV, JAC 2017	Peretokina IV, J Infect 2020 (added MGIT info)	clinical	exposed	Table S2 Bg.203	serial with 392, 637, 638, 5, 621, 1889, 316, 1890	S	0.5		0.25						Sanger/atpE, rv0678, pepQ, rv1979c	1	wt				288delC																										wt
623	[8]	Peretokina IV, J Infect 2020		clinical	exposed	Table S1 Gx.102	serial with 312, 328, 329, 330, 391	S	0.25		0.12						Sanger/atpE, rv0678, pepQ, rv1979	1	G82A	D28N			wt																										wt
624	[7][8]	Zimenkov DV, JAC 2017	Peretokina IV, J Infect 2020 (added MGIT info)	clinical	exposed	Table S2 Bu.104	serial with 1897, 465, 55, 1896, 626, 627, 625	S	0.25		0.12						Sanger/atpE, rv0678, pepQ, rv1979c	1	wt				T254C	V85A																									wt
625	[8]	Peretokina IV, J Infect 2020		clinical	exposed	Table S1 Bu.105	serial with 1897, 465, 55, 1896, 626, 627, 624	S	0.25		0.12						Sanger/atpE, rv0678, pepQ, rv1979	1	wt				T254C	V85A																									wt
626	[8]	Peretokina IV, J Infect 2020		clinical	exposed	Table S1 Bu.106	serial with 1897, 465, 55, 624, 1896, 627, 625	S	0.25		0.12						Sanger/atpE, rv0678, pepQ, rv1979	1	wt				T254C	V85A																									wt
627	[8]	Peretokina IV, J Infect 2020		clinical	exposed	Table S1 Bu.107	serial with 1897, 465, 55, 624, 626, 1896, 625	S	0.25		0.12						Sanger/atpE, rv0678, pepQ, rv1979	1	wt				T254C	V85A																									wt
628	[7][8]	Zimenkov DV, JAC 2017	Peretokina IV, J Infect 2020 (added MGIT info)	clinical	exposed	Table S2 Bc.105	serial with 457, 172, 450, 461, 1888, 85, 629, 471, 630, 172	S	0.5		0.25						Sanger/atpE, rv0678, pepQ, rv1979c	1	wt				434delT																										wt
629	[8]	Peretokina IV, J Infect 2020		clinical	exposed	Table S1 Bc.106	serial with 457, 172, 450, 461, 1888, 85, 628, 471, 630, 172	S	0.5		0.25						Sanger/atpE, rv0678, pepQ, rv1979	1	wt				434delT																										wt
630	[8]	Peretokina IV, J Infect 2020		clinical	exposed	Table S1 Bc.108	serial with 457, 172, 450, 461, 1888, 85, 628, 429, 471, 172	S	0.5		0.25						Sanger/atpE, rv0678, pepQ, rv1979	1	wt				434delT																										wt
631	[7][8]	Zimenkov DV, JAC 2017	Peretokina IV, J Infect 2020 (added MGIT info)	clinical	exposed	Table S2 Co.102	serial with 140, 141, 142, 632	S	0.25		0.12						Sanger/atpE, rv0678, pepQ, rv1979c	1	wt				418_419insG																										wt
632	[8]	Peretokina IV, J Infect 2020		clinical	exposed	Table S1 Co.104	serial with 631, 141, 142, 140	S	0.5		0.25						Sanger/atpE, rv0678, pepQ, rv1979	1	wt				418_419insG																										wt
633	[8]	Peretokina IV, J Infect 2020		clinical	exposed	Table S1 Ih.102	serial with 1941, 1940, 1942	S	0.25		0.12						Sanger/atpE, rv0678, pepQ, rv1979	1	wt				141_142insC																										wt
634	[8]	Peretokina IV, J Infect 2020		clinical	exposed	Table S1 Ci.103	serial with 146, 147, 635, 1900	S	0.5		0.25						Sanger/atpE, rv0678, pepQ, rv1979	1	wt				141_142insC																										wt
635	[8]	Peretokina IV, J Infect 2020		clinical	exposed	Table S1 Ci.104	serial with 146, 147, 634, 1900	S	0.5		0.25						Sanger/atpE, rv0678, pepQ, rv1979	1	wt				141_142insC																										wt
636	[8]	Peretokina IV, J Infect 2020		clinical	exposed	Table S1 Ib		S	0.25		0.12						Sanger/atpE, rv0678, pepQ, rv1979	1	wt				359_360insG																										wt
637	[8]	Peretokina IV, J Infect 2020		clinical	exposed	Table S1 Bg.101a	serial with 392, 1889, 638, 5, 621, 622, 316, 1890	S	0.5		0.25						Sanger/atpE, rv0678, pepQ, rv1979	3	wt				288delC		T119C	L40S	184_185insC																						wt
638	[7][8]	Zimenkov DV, JAC 2017	Peretokina IV, J Infect 2020 (added MGIT info)	clinical	exposed	Table S2 Bg.201	serial with 392, 637, 1889, 5, 621, 622, 316, 1890	S	0.5		0.25						Sanger/atpE, rv0678, pepQ, rv1979c	3	wt				288delC		T119C	L40S	184_185insC																						wt
639	[32]	WHO. Technical report 2018		clinical	exposed	supplement table 3 row 7 post-baseline isolate	serial with 74	R			0.5						NR	1	NR				C155T	S52F																									NR
640	[32]	WHO. Technical report 2018		clinical	naive	supplement table 3 row 8 baseline isolate	serial with 375	S			0.015						NR	1	NR				C-11A																										NR
641	[41]	Segala E, AAC 2012		spontaneous mutant	NA	Table 2 row 7		R			0.5						PCR/atpE	1	A83G	D28G			ND																										ND
642	[41]	Segala E, AAC 2012		spontaneous mutant	NA	Table 2 row 4		R			4						PCR/atpE	1	G187C	A63P			ND																										ND
643	[41]	Segala E, AAC 2012		spontaneous mutant	NA	table 2 row 9		R			4						PCR/atpE	1	G187C	A63P			ND																										ND
644	[2]	Bloemberg GV, NEJM 2015		clinical	exposed	Table S2 Bloemberg isolate July 2014	serial with 56, 645, 1883	R	6.4								Sanger sequencing, atpE & rv0678	0	wt				ND																										NR
645	[3]	Hoffmann H, AJRCCM 2016		clinical	exposed	Table 2 Hoffman Aug 2014 isolate	serial with 56, 644, 1883	S	0.5								WGS/?	1	NR				T2C	V1A																									NR
646	[14]	Torrea G, JAC 2015		clinical	naive	12-1331		R	≥4		1						Sanger/rv0678	1	ND				344delA																										ND
647	[14]	Torrea G, JAC 2015		clinical	naive	13-2476		R	≥4		1						Sanger/rv0678	1	ND				344delA																										ND
648	[14]	Torrea G, JAC 2015		clinical	naive	14-1609		R	≥4		1						Sanger/rv0678	1	ND				344delA																										ND
649	[14]	Torrea G, JAC 2015		clinical	naive	13-2027		R	≥4		1						Sanger/rv0678	1	ND				344delA																										ND
650	[14]	Torrea G, JAC 2015		clinical	naive	13-2465		R	≥4		1						Sanger/rv0678	1	ND				344delA																										ND
651	[14]	Torrea G, JAC 2015		clinical	naive	13-3004		R	≥4		1						Sanger/rv0678	1	ND				T407C	L136P																									ND
652	[14]	Torrea G, JAC 2015		clinical	naive	13-2998		R	≥4		1						Sanger/rv0678	1	ND				C189A	S63R																									ND
653	[14]	Torrea G, JAC 2015		clinical	naive	13-2999		R	≥4		1						Sanger/rv0678	1	ND				C189A	S63R																									ND
654	[14]	Torrea G, JAC 2015		clinical	naive	14-1612		R	≥4		1						Sanger/rv0678	1	ND				C189A	S63R																									ND
655	[14]	Torrea G, JAC 2015		clinical	naive	14-1618		R	≥4		1						Sanger/rv0678	1	ND				C403T	R135W																									ND
656	[14]	Torrea G, JAC 2015		clinical	naive	13-2474		R	≥4		1						Sanger/rv0678	2	ND				344delA		T425C	L142P																							ND
657	[6]	Villellas C, JAC 2017		clinical	naive	Table S3 row 437		S			0.004						PCR/rv0678 (all), pepQ and atpE if raised MIC	1	ND				C-11A																										ND
658	[6]	Villellas C, JAC 2017		clinical	naive	Table S3 row 306		S			0.015						PCR/rv0678 (all), pepQ and atpE if raised MIC	1	ND				C-11A																										ND
659	[6]	Villellas C, JAC 2017		clinical	naive	Table S3 row 307		S			0.015						PCR/rv0678 (all), pepQ and atpE if raised MIC	1	ND				C-11A																										ND
660	[6]	Villellas C, JAC 2017		clinical	naive	Table S3 row 308		S			0.015						PCR/rv0678 (all), pepQ and atpE if raised MIC	1	ND				C-11A																										ND
661	[6]	Villellas C, JAC 2017		clinical	naive	Table S3 row 310		S			0.015						PCR/rv0678 (all), pepQ and atpE if raised MIC	1	ND				C-11A																										ND
662	[6]	Villellas C, JAC 2017		clinical	naive	Table S3 row 311		S			0.015						PCR/rv0678 (all), pepQ and atpE if raised MIC	1	ND				C-11A																										ND
663	[6]	Villellas C, JAC 2017		clinical	naive	Table S3 row 312		S			0.015						PCR/rv0678 (all), pepQ and atpE if raised MIC	1	ND				C-11A																										ND
664	[6]	Villellas C, JAC 2017		clinical	naive	Table S3 row 313		S			0.015						PCR/rv0678 (all), pepQ and atpE if raised MIC	1	ND				C-11A																										ND
665	[6]	Villellas C, JAC 2017		clinical	naive	Table S3 row 314		S			0.015						PCR/rv0678 (all), pepQ and atpE if raised MIC	1	ND				C-11A																										ND
666	[6]	Villellas C, JAC 2017		clinical	naive	Table S3 row 315		S			0.015						PCR/rv0678 (all), pepQ and atpE if raised MIC	1	ND				C-11A																										ND
667	[6]	Villellas C, JAC 2017		clinical	naive	Table S3 row 316		S			0.015						PCR/rv0678 (all), pepQ and atpE if raised MIC	1	ND				C-11A																										ND
668	[6]	Villellas C, JAC 2017		clinical	naive	Table S3 row 317		S			0.015						PCR/rv0678 (all), pepQ and atpE if raised MIC	1	ND				C-11A																										ND
669	[6]	Villellas C, JAC 2017		clinical	naive	Table S3 row 318		S			0.015						PCR/rv0678 (all), pepQ and atpE if raised MIC	1	ND				C-11A																										ND
670	[6]	Villellas C, JAC 2017		clinical	naive	Table S3 row 320		S			0.015						PCR/rv0678 (all), pepQ and atpE if raised MIC	1	ND				C-11A																										ND
671	[6]	Villellas C, JAC 2017		clinical	naive	Table S3 row 321		S			0.015						PCR/rv0678 (all), pepQ and atpE if raised MIC	1	ND				C-11A																										ND
672	[6]	Villellas C, JAC 2017		clinical	naive	Table S3 row 322		S			0.015						PCR/rv0678 (all), pepQ and atpE if raised MIC	1	ND				C-11A																										ND
673	[6]	Villellas C, JAC 2017		clinical	naive	Table S3 row 323		S			0.015						PCR/rv0678 (all), pepQ and atpE if raised MIC	1	ND				C-11A																										ND
674	[6]	Villellas C, JAC 2017		clinical	naive	Table S3 row 324		S			0.015						PCR/rv0678 (all), pepQ and atpE if raised MIC	1	ND				C-11A																										ND
675	[6]	Villellas C, JAC 2017		clinical	naive	Table S3 row 326		S			0.015						PCR/rv0678 (all), pepQ and atpE if raised MIC	1	ND				C-11A																										ND
676	[6]	Villellas C, JAC 2017		clinical	naive	Table S3 row 327		S			0.015						PCR/rv0678 (all), pepQ and atpE if raised MIC	1	ND				C-11A																										ND
677	[6]	Villellas C, JAC 2017		clinical	naive	Table S3 row 328		S			0.015						PCR/rv0678 (all), pepQ and atpE if raised MIC	1	ND				C-11A																										ND
678	[6]	Villellas C, JAC 2017		clinical	naive	Table S3 row 329		S			0.015						PCR/rv0678 (all), pepQ and atpE if raised MIC	1	ND				C-11A																										ND
679	[6]	Villellas C, JAC 2017		clinical	naive	Table S3 row 331		S			0.015						PCR/rv0678 (all), pepQ and atpE if raised MIC	1	ND				C-11A																										ND
680	[6]	Villellas C, JAC 2017		clinical	naive	Table S3 row 334		S			0.015						PCR/rv0678 (all), pepQ and atpE if raised MIC	1	ND				C-11A																										ND
681	[6]	Villellas C, JAC 2017		clinical	naive	Table S3 row 336		S			0.015						PCR/rv0678 (all), pepQ and atpE if raised MIC	1	ND				C-11A																										ND
682	[6]	Villellas C, JAC 2017		clinical	naive	Table S3 row 338		S			0.015						PCR/rv0678 (all), pepQ and atpE if raised MIC	1	ND				C-11A																										ND
683	[6]	Villellas C, JAC 2017		clinical	naive	Table S3 row 235		S			0.03						PCR/rv0678 (all), pepQ and atpE if raised MIC	1	ND				C-11A																										ND
684	[6]	Villellas C, JAC 2017		clinical	naive	Table S3 row 265		S			0.03						PCR/rv0678 (all), pepQ and atpE if raised MIC	1	ND				C-11A																										ND
685	[6]	Villellas C, JAC 2017		clinical	naive	Table S3 row 273		S			0.03						PCR/rv0678 (all), pepQ and atpE if raised MIC	1	ND				C-11A																										ND
686	[6]	Villellas C, JAC 2017		clinical	naive	Table S3 row 275		S			0.03						PCR/rv0678 (all), pepQ and atpE if raised MIC	1	ND				C-11A																										ND
687	[6]	Villellas C, JAC 2017		clinical	naive	Table S3 row 293		S			0.03						PCR/rv0678 (all), pepQ and atpE if raised MIC	1	ND				C-11A																										ND
688	[6]	Villellas C, JAC 2017		clinical	naive	Table S3 row 294		S			0.03						PCR/rv0678 (all), pepQ and atpE if raised MIC	1	ND				C-11A																										ND
689	[7]	Zimenkov DV, JAC 2017		clinical	naive	Tabele S2 Bd.002	serial with 72	S			0.25						Sanger/atpE, rv0678, pepQ, rv1979c	1	wt				G362A	G121E																									wt
690	[7]	Zimenkov DV, JAC 2017		clinical	exposed	Table S2 Aq.103	serial with 1885, 1886, 1887	S			0.25						Sanger/atpE, rv0678, pepQ, rv1979c	1	wt				139_140insG																										wt
691	[28]	Nimmo C, Eur Resp J 2020		clinical	naive	patient J	serial with 1503, 479	R			1						WGS/atpE, rv0678, pepQ, rv1979	3	wt				A65C	Q22P	141_142insC																								wt
692	[34]	Nimmo C, Lancet micro 2020		clinical	naive	H0147		S			0.12						WGS/atpE, rv0678, pepQ, rv1979c	2	wt				G352A	A118T																									wt
693	[34]	Nimmo C, Lancet micro 2020		clinical	naive	H0184		S			0.25						WGS/atpE, rv0678, pepQ, rv1979c	1	wt				192delG	I67fs																									wt
694	[34]	Nimmo C, Lancet micro 2020		clinical	naive	F8064		R			1						WGS/atpE, rv0678, pepQ, rv1979c	4	wt				192delG	I67fs	137_138insG	D47fs	T407G	L136R																					wt
695	[34]	Nimmo C, Lancet micro 2020		clinical	naive	K0056	serial with 696	S			0.06						WGS/atpE, rv0678, pepQ, rv1979c	0	wt				wt																										wt
696	[34]	Nimmo C, Lancet micro 2020		clinical	exposed	K0056	serial with 695	R			0.5						WGS/atpE, rv0678, pepQ, rv1979c	1	wt				192delG	I67fs																									wt
697	[34]	Nimmo C, Lancet micro 2020		clinical	naive	K0084	serial with 698	S			0.03						WGS/atpE, rv0678, pepQ, rv1979c	1	wt				wt																										wt
698	[34]	Nimmo C, Lancet micro 2020		clinical	exposed	K0084	serial with 697	S			0.25						WGS/atpE, rv0678, pepQ, rv1979c	4	wt				T2C	V1A	107delG	G37fs	C265T	R89W																					wt
699	[35]	Liu Y, CID 2020		clinical	naive	080017		R		0.25							Sanger atpE, rv0678, pepQ, rv1979c	1	wt				G326C	R109P																									wt
700	[35]	Liu Y, CID 2020		clinical	naive	080036		R		0.25							Sanger atpE, rv0678, pepQ, rv1979c	1	wt				C257T	A86V																									wt
701	[35]	Liu Y, CID 2020		clinical	naive	080052		R		0.25							Sanger atpE, rv0678, pepQ, rv1979c	0	wt				wt																										wt
702	[35]	Liu Y, CID 2020		clinical	naive	020004		R		0.5							Sanger atpE, rv0678, pepQ, rv1979c	1	wt				330delA																										wt
703	[35]	Liu Y, CID 2020		clinical	naive	060002		R		0.25							Sanger atpE, rv0678, pepQ, rv1979c	0	wt				wt																										wt
704	[35]	Liu Y, CID 2020		clinical	naive	040012		R		0.25							Sanger atpE, rv0678, pepQ, rv1979c	0	wt				wt																										wt
705	[36]	Degiacomi G, front micro 2020		in vitro		IC1	parent strain	S						0.06			WGS, atpE, rv0678, pepQ	0	wt				wt																										wt
706	[36]	Degiacomi G, front micro 2020		in vitro		IC2	parent strain	S						0.06			WGS, atpE, rv0678, pepQ	0	wt				wt																										wt
707	[36]	Degiacomi G, front micro 2020		in vitro		IC1 B	serial with 705	R						8			WGS, atpE, rv0678, pepQ	1	G187C	A63P			wt																										wt
708	[36]	Degiacomi G, front micro 2020		in vitro		IC1 C	serial with 705	R						4			WGS, atpE, rv0678, pepQ	1	G187C	A63P			wt																										wt
709	[36]	Degiacomi G, front micro 2020		in vitro		IC1 D	serial with 705	R						4			WGS, atpE, rv0678, pepQ	1	G187C	A63P			wt																										wt
710	[36]	Degiacomi G, front micro 2020		in vitro		IC1 F	serial with 705	R						4			WGS, atpE, rv0678, pepQ	1	G187C	A63P			wt																										wt
711	[36]	Degiacomi G, front micro 2020		in vitro		IC1 G	serial with 705	R						4			WGS, atpE, rv0678, pepQ	1	G187C	A63P			wt																										wt
712	[36]	Degiacomi G, front micro 2020		in vitro		IC1 H	serial with 705	R						2			WGS, atpE, rv0678, pepQ	1	A83C	D28A			wt																										wt
713	[36]	Degiacomi G, front micro 2020		in vitro		IC1 L	serial with 705	R						0.5			WGS, atpE, rv0678, pepQ	1	wt				C400T	R124Stop																									wt
714	[36]	Degiacomi G, front micro 2020		in vitro		IC1 M	serial with 705	R						0.5			WGS, atpE, rv0678, pepQ	1	wt				G120C	L40F																									wt
715	[36]	Degiacomi G, front micro 2020		in vitro		IC1 N	serial with 705	R						0.5			WGS, atpE, rv0678, pepQ	1	wt				A271C	T91P																									wt
716	[36]	Degiacomi G, front micro 2020		in vitro		IC1 O	serial with 705	R						0.5			WGS, atpE, rv0678, pepQ	1	wt				G61T	E21Stop																									wt
717	[36]	Degiacomi G, front micro 2020		in vitro		IC2 Q	serial with 706	R						0.5			WGS, atpE, rv0678, pepQ	1	A83G	D28G			wt																										wt
718	[36]	Degiacomi G, front micro 2020		in vitro		IC2 P	serial with 706	R						0.25			WGS, atpE, rv0678, pepQ	1	wt				G197A	G66E																									wt
719	[37]	Yang J, IJID 2020		clinical	naive	YA139		R					0.5				Sanger sequencing, atpE, rv0678, pepQ	1	wt				T323C	I108T																									wt
720	[37]	Yang J, IJID 2020		clinical	naive	YA089		R					0.25				Sanger sequencing, atpE, rv0678, pepQ	1	wt				C265T	F89F																									wt
721	[37]	Yang J, IJID 2020		clinical	naive	AK011		R					0.25				Sanger sequencing, atpE, rv0678, pepQ	1	wt				19delG																										wt
722	[37]	Yang J, IJID 2020		clinical	naive	YL090		R					0.25				Sanger sequencing, atpE, rv0678, pepQ	1	wt				A263G	I88V																									wt
723	[37]	Yang J, IJID 2020		clinical	naive	XA024		R					0.25				Sanger sequencing, atpE, rv0678, pepQ	1	wt				G5T	S2I																									wt
724	[37]	Yang J, IJID 2020		clinical	naive	XY001		S					0.125				Sanger sequencing, atpE, rv0678, pepQ	1	wt				C185T	A62V																									wt
725	[38]	Yoshiyama T, CID 2020		clinical	exposed			?								0.25	NR	1	NR				117_118dupGT																										NR
726	[35]	Liu Y, CID 2020		clinical	naive	table 2 row 3 isolate 1		S		0.03							Sanger atpE, rv0678, pepQ, rv1979c	1	wt				wt																										wt
727	[35]	Liu Y, CID 2020		clinical	naive	table 2 row 3 isolate 2		S		0.06							Sanger atpE, rv0678, pepQ, rv1979c	1	wt				wt																										wt
728	[35]	Liu Y, CID 2020		clinical	naive	table 2 row 4 isolate 1		S		0.06							Sanger atpE, rv0678, pepQ, rv1979c	1	wt				wt																										wt
729	[35]	Liu Y, CID 2020		clinical	naive	table 2 row 4 isolate 2		S		0.12							Sanger atpE, rv0678, pepQ, rv1979c	1	wt				wt																										wt
730	[35]	Liu Y, CID 2020		clinical	naive	table 2 row 5 isolate 1		S		0.03							Sanger atpE, rv0678, pepQ, rv1979c	1	wt				wt																										wt
731	[35]	Liu Y, CID 2020		clinical	naive	table 2 row 5 isolate 2		S		0.03							Sanger atpE, rv0678, pepQ, rv1979c	1	wt				wt																										wt
732	[35]	Liu Y, CID 2020		clinical	naive	table 2 row 6		S		0.06							Sanger atpE, rv0678, pepQ, rv1979c	1	wt				wt																										wt
733	[35]	Liu Y, CID 2020		clinical	naive	table 2 row 7 isolate 1		S		0.06							Sanger atpE, rv0678, pepQ, rv1979c	1	wt				G253T	V85F																									wt
734	[35]	Liu Y, CID 2020		clinical	naive	table 2 row 7 isolate 2		S		0.12							Sanger atpE, rv0678, pepQ, rv1979c	1	wt				G253T	V85F																									wt
735	[35]	Liu Y, CID 2020		clinical	naive	table 2 row 8		S		0.06							Sanger atpE, rv0678, pepQ, rv1979c	1	wt				G194C	G65A																									wt
736	[35]	Liu Y, CID 2020		clinical	naive	table 2 row 9		S		0.03							Sanger atpE, rv0678, pepQ, rv1979c	1	wt				T798G	V266V																									wt
737	[35]	Liu Y, CID 2020		clinical	naive	table 2 row 10		S		0.12							Sanger atpE, rv0678, pepQ, rv1979c	1	wt				G393C	Q131H																									wt
738	[35]	Liu Y, CID 2020		clinical	naive	table 2 row 11		S		0.12							Sanger atpE, rv0678, pepQ, rv1979c	1	wt				T93G	R31S																									wt
739	[35]	Liu Y, CID 2020		clinical	naive	table 2 row 12		S		0.12							Sanger atpE, rv0678, pepQ, rv1979c	1	wt				wt																										C433A
740	[35]	Liu Y, CID 2020		clinical	exposed	050005		R		0.5							Sanger atpE, rv0678, pepQ, rv1979c	0	wt				wt																										wt
741	[35]	Liu Y, CID 2020		clinical	exposed	070011		R		0.25							Sanger atpE, rv0678, pepQ, rv1979c	1	wt				G287A	R96Q																									wt
742	[35]	Liu Y, CID 2020		clinical	exposed	090005		S		0.12							Sanger atpE, rv0678, pepQ, rv1979c	0	wt				wt																										wt
743	[35]	Liu Y, CID 2020		clinical	exposed	030008		S		0.12							Sanger atpE, rv0678, pepQ, rv1979c	0	wt				wt																										wt
744	[35]	Liu Y, CID 2020		clinical	exposed	080013		S		0.06							Sanger atpE, rv0678, pepQ, rv1979c	0	wt				wt																										wt
745	[35]	Liu Y, CID 2020		clinical	exposed	020057		S		0.06							Sanger atpE, rv0678, pepQ, rv1979c	0	wt				wt																										wt
746	[35]	Liu Y, CID 2020		clinical	exposed	010037		S		0.03							Sanger atpE, rv0678, pepQ, rv1979c	0	wt				wt																										wt
747	[15]	Yang JS, Annals Lab Med 2018		clinical	naive	table 3 row 4		?							0.125		PCR/ atpE, rv0678	1	wt				C33T	G11G																									ND
748	[15]	Yang JS, Annals Lab Med 2018		clinical	naive	table 3 row 5		?							0.25		PCR/ atpE, rv0678	1	wt				C33T	G11G																									ND
749	[15]	Yang JS, Annals Lab Med 2018		clinical	naive	table 3 row 5		?							0.25		PCR/ atpE, rv0678	1	wt				C33T	G11G																									ND
750	[15]	Yang JS, Annals Lab Med 2018		clinical	naive	table 3 row 5		?							0.25		PCR/ atpE, rv0678	1	wt				C33T	G11G																									ND
751	[15]	Yang JS, Annals Lab Med 2018		clinical	naive	table 3 row 5		?							0.25		PCR/ atpE, rv0678	1	wt				C33T	G11G																									ND
752	[15]	Yang JS, Annals Lab Med 2018		clinical	naive	table 3 row 5		?							0.25		PCR/ atpE, rv0678	1	wt				C33T	G11G																									ND
753	[15]	Yang JS, Annals Lab Med 2018		clinical	naive	table 3 row 5		?							0.25		PCR/ atpE, rv0678	1	wt				C33T	G11G																									ND
754	[15]	Yang JS, Annals Lab Med 2018		clinical	naive	table 3 row 5		?							0.25		PCR/ atpE, rv0678	1	wt				C33T	G11G																									ND
755	[15]	Yang JS, Annals Lab Med 2018		clinical	naive	table 3 row 5		?							0.25		PCR/ atpE, rv0678	1	wt				C33T	G11G																									ND
756	[15]	Yang JS, Annals Lab Med 2018		clinical	naive	table 3 row 5		?							0.25		PCR/ atpE, rv0678	1	wt				C33T	G11G																									ND
757	[15]	Yang JS, Annals Lab Med 2018		clinical	naive	table 3 row 5		?							0.25		PCR/ atpE, rv0678	1	wt				C33T	G11G																									ND
758	[15]	Yang JS, Annals Lab Med 2018		clinical	naive	table 3 row 5		?							0.25		PCR/ atpE, rv0678	1	wt				C33T	G11G																									ND
759	[15]	Yang JS, Annals Lab Med 2018		clinical	naive	table 3 row 10		?							0.25		PCR/ atpE, rv0678	1	wt				G368A	R123K																									ND
1000	[29]	Andres S, AJRCCM 2020		clinical	NA	patient 1 isolate 1		S	0.25								WGS/atpE, rv0678, Rv1979c, pepQ	0	wt				wt																										wt
1001	[29]	Andres S, AJRCCM 2020		clinical	NA	patient 1 isolate 2		S	0.25								WGS/atpE, rv0678, Rv1979c, pepQ	0	wt				wt																										wt
1002	[29]	Andres S, AJRCCM 2020		clinical	NA	patient 1 isolate 3		S	0.5								WGS/atpE, rv0678, Rv1979c, pepQ	0	wt				wt																										wt
1003	[29]	Andres S, AJRCCM 2020		clinical	NA	patient 2 isolate 1		S	0.25								WGS/atpE, rv0678, Rv1979c, pepQ	0	wt				wt																										wt
1004	[29]	Andres S, AJRCCM 2020		clinical	NA	patient 2 isolate 2		R	2								WGS/atpE, rv0678, Rv1979c, pepQ	0	wt				wt																										wt
1005	[29]	Andres S, AJRCCM 2020		clinical	NA	patient 3 isolate 1		S	0.75								WGS/atpE, rv0678, Rv1979c, pepQ	0	wt				wt																										wt
1006	[29]	Andres S, AJRCCM 2020		clinical	NA	patient 4 isolate 1		S	0.5								WGS/atpE, rv0678, Rv1979c, pepQ	0	wt				wt																										wt
1007	[29]	Andres S, AJRCCM 2020		clinical	exposed	patient 4 isolate 2		S	0.5								WGS/atpE, rv0678, Rv1979c, pepQ	0	wt				wt																										wt
1008	[29]	Andres S, AJRCCM 2020		clinical	NA	patient 5 isolate 1		R	2								WGS/atpE, rv0678, Rv1979c, pepQ	0	wt				wt																										wt
1009	[29]	Andres S, AJRCCM 2020		clinical	exposed	patient 5 isolate 2		R	2								WGS/atpE, rv0678, Rv1979c, pepQ	0	wt				wt																										wt
1010	[23]	Andries K, PLoS One. 2014		clinical	NA	patient A - baseline		S						0.125			WGS (pyrosequencing) and Sanger RV0678	0	wt				wt																										NR
1011	[23]	Andries K, PLoS One. 2014		clinical	NA	patient B - baseline		S						0.125			WGS (pyrosequencing) and Sanger RV0678	0	wt				wt																										NR
1012	[23]	Andries K, PLoS One. 2014		clinical	NA	patient C - baseline		S						0.063			WGS (pyrosequencing) and Sanger RV0678	0	wt				wt																										NR
1013	[23]	Andries K, PLoS One. 2014		clinical	NA	patient D - baseline		S						0.063			WGS (pyrosequencing) and Sanger RV0678	0	wt				wt																										NR
1014	[23]	Andries K, PLoS One. 2014		clinical	NA	patient E - baseline		S						0.063			WGS (pyrosequencing) and Sanger RV0678	0	wt				wt																										NR
1015	[23]	Andries K, PLoS One. 2014		clinical	NA	patient F - baseline		S						0.016			WGS (pyrosequencing) and Sanger RV0678	0	wt				wt																										NR
1016	[19]	de Vos M, NEJM		clinical	naive	isolate A	serial with 128, 127, 609, 402, 404, 407	S	<1								WGS/atpE, rv0678	0	wt				wt																										NR
1016	[23]	Andries K, PLoS One. 2014		in vitro		H37Rv		S						0.063			WGS (pyrosequencing) and Sanger RV0678	0	wt				wt																										NR
1017	[18]	Ghajavand H, AAC. 2019		clinical	naive	isolate PII-1		S					0.125				WGS/atpE, rv0678, pepQ, rv1797c, Rv0676	0	wt				wt																										wt
1017	[23]	Andries K, PLoS One. 2014		in vitro		EH 3.0		S						0.125			WGS (pyrosequencing) and Sanger RV0678	0	wt				wt																										NR
1018	[18]	Ghajavand H, AAC. 2019		clinical	naive	isolate PII-3		R					1				WGS/atpE, rv0678, pepQ, rv1797c, Rv0676	0	wt				wt																										wt
1019	[18]	Ghajavand H, AAC. 2019		clinical	naive	isolate PII-37		R					0.25				WGS/atpE, rv0678, pepQ, rv1797c, Rv0676	0	wt				wt																										wt
1020	[18]	Ghajavand H, AAC. 2019		clinical	naive	isolate PII-39		R					0.5				WGS/atpE, rv0678, pepQ, rv1797c, Rv0676	0	wt				wt																										wt
1021	[18]	Ghajavand H, AAC. 2019		clinical	naive	isolate PII-9		S					0.0039				WGS/atpE, rv0678, pepQ, rv1797c, Rv0676	0	wt				wt																										wt
1022	[18]	Ghajavand H, AAC. 2019		clinical	naive	isolate PII-10		R					0.5				WGS/atpE, rv0678, pepQ, rv1797c, Rv0676	0	wt				wt																										wt
1023	[18]	Ghajavand H, AAC. 2019		clinical	naive	isolate PII-12		S					0.125				WGS/atpE, rv0678, pepQ, rv1797c, Rv0676	0	wt				wt																										wt
1024	[18]	Ghajavand H, AAC. 2019		clinical	naive	isolate PII-17		R					0.5				WGS/atpE, rv0678, pepQ, rv1797c, Rv0676	0	wt				wt																										wt
1025	[18]	Ghajavand H, AAC. 2019		clinical	naive	isolate PII-40		R					0.5				WGS/atpE, rv0678, pepQ, rv1797c, Rv0676	0	wt				wt																										wt
1026	[18]	Ghajavand H, AAC. 2019		clinical	naive	isolate PII-20		R					8				WGS/atpE, rv0678, pepQ, rv1797c, Rv0676	0	wt				wt																										wt
1027	[18]	Ghajavand H, AAC. 2019		clinical	naive	isolate PII-22		R					4				WGS/atpE, rv0678, pepQ, rv1797c, Rv0676	0	wt				wt																										wt
1028	[18]	Ghajavand H, AAC. 2019		clinical	naive	isolate PII-23		R					8				WGS/atpE, rv0678, pepQ, rv1797c, Rv0676	0	wt				wt																										wt
1029	[18]	Ghajavand H, AAC. 2019		clinical	naive	isolate PII-24		S					0.125				WGS/atpE, rv0678, pepQ, rv1797c, Rv0676	0	wt				wt																										wt
1030	[18]	Ghajavand H, AAC. 2019		clinical	naive	isolate PII-27		S					0.06				WGS/atpE, rv0678, pepQ, rv1797c, Rv0676	0	wt				wt																										wt
1031	[18]	Ghajavand H, AAC. 2019		clinical	naive	isolate PII-28		S					0.0156				WGS/atpE, rv0678, pepQ, rv1797c, Rv0676	0	wt				wt																										wt
1032	[18]	Ghajavand H, AAC. 2019		clinical	naive	isolate PII-29		R					8				WGS/atpE, rv0678, pepQ, rv1797c, Rv0676	0	wt				wt																										wt
1033	[18]	Ghajavand H, AAC. 2019		clinical	naive	isolate PII-30		R					0.25				WGS/atpE, rv0678, pepQ, rv1797c, Rv0676	0	wt				wt																										wt
1034	[18]	Ghajavand H, AAC. 2019		clinical	naive	isolate PII-31		R					8				WGS/atpE, rv0678, pepQ, rv1797c, Rv0676	0	wt				wt																										wt
1035	[18]	Ghajavand H, AAC. 2019		clinical	naive	isolate PII-32		S					0.0156				WGS/atpE, rv0678, pepQ, rv1797c, Rv0676	0	wt				wt																										wt
1036	[18]	Ghajavand H, AAC. 2019		clinical	naive	isolate PII-33		R					0.25				WGS/atpE, rv0678, pepQ, rv1797c, Rv0676	0	wt				wt																										wt
1037	[18]	Ghajavand H, AAC. 2019		clinical	naive	isolate PII-35		S					0.03				WGS/atpE, rv0678, pepQ, rv1797c, Rv0676	0	wt				wt																										wt
1038	[12]	Ghodousi A, AAC 2019		clinical	naive	patient 1 isolate 1	serial with 114, 115, 612	S	0.5		0.125						WGS/Rv0678, atpE, pepQ, rv1797c	0	wt				wt																										wt
1039	[12]	Ghodousi A, AAC 2019		clinical	naive	patient 3 isolate 1	serial with 1040, 165	S	0.25		0.06						WGS/Rv0678, atpE, pepQ, rv1797c	0	wt				wt																										wt
1040	[12]	Ghodousi A, AAC 2019		clinical	exposed	patient 3 isolate 1	serial with 1039, 165	S			0.06						WGS/Rv0678, atpE, pepQ, rv1797c	0	wt				wt																										wt
1041	[12]	Ghodousi A, AAC 2019		clinical	naive	patient 4 isolate 1	serial with 1042, 107	S	0.25		0.03						WGS/Rv0678, atpE, pepQ, rv1797c	0	wt				wt																										wt
1042	[12]	Ghodousi A, AAC 2019		clinical	exposed	patient 4 isolate 2	serial with 1041, 107	S			0.03						WGS/Rv0678, atpE, pepQ, rv1797c	0	wt				wt																										wt
1043	[12]	Ghodousi A, AAC 2019		clinical	naive	patient 5 isolate 1	serial with 1044, 108, 1045	S	0.5		0.03						WGS/Rv0678, atpE, pepQ, rv1797c	0	wt				wt																										wt
1044	[12]	Ghodousi A, AAC 2019		clinical	exposed	patient 5 isolate 2	serial with 1043, 108, 1045	S	1		0.06						WGS/Rv0678, atpE, pepQ, rv1797c	0	wt				wt																										wt
1045	[12]	Ghodousi A, AAC 2019		clinical	exposed	patient 5 isolate 4	serial with 1043, 108, 1044	I	2		0.125						WGS/Rv0678, atpE, pepQ, rv1797c	1	wt				138_139insG																										wt
1046	[12]	Ghodousi A, AAC 2019		clinical	naive	patient 6 isolate 1	serial with 124	S	0.5		0.03						WGS/Rv0678, atpE, pepQ, rv1797c	0	wt				wt																										wt
1047	[40]	Hartkoorn RC, AAC 2014		in vitro, reference strain	NA	table 1 row 1		S						0.125			WGS and Sanger rv0678	0	wt				wt																										NR
1048	[40]	Hartkoorn RC, AAC 2014		in vitro	NA	table 1 row 4		S						0.125			WGS and Sanger rv0678	0	wt				wt																										NR
1049	[40]	Hartkoorn RC, AAC 2014		in vitro	NA	table 1 row 5		S						0.125			WGS and Sanger rv0678	0	wt				wt																										NR
1050	[39]	Huitric E, AAC 2010		spontaneous mutant	NA	parent 2		S				0.12					PCR/atpE	0	wt				NR																										NR
1051	[39]	Huitric E, AAC 2010		spontaneous mutant	NA	parent 3		R				0.9					PCR/atpE	0	wt				NR																										NR
1052	[39]	Huitric E, AAC 2010		spontaneous mutant	NA	parent 3		R				0.9					PCR/atpE	0	wt				NR																										NR
1053	[39]	Huitric E, AAC 2010		spontaneous mutant	NA	parent 3		R				0.9					PCR/atpE	0	wt				NR																										NR
1054	[39]	Huitric E, AAC 2010		spontaneous mutant	NA	parent 3		R				0.9					PCR/atpE	0	wt				NR																										NR
1055	[39]	Huitric E, AAC 2010		spontaneous mutant	NA	parent 3		R				0.9					PCR/atpE	0	wt				NR																										NR
1056	[39]	Huitric E, AAC 2010		spontaneous mutant	NA	parent 3		R				0.9					PCR/atpE	0	wt				NR																										NR
1057	[39]	Huitric E, AAC 2010		spontaneous mutant	NA	parent 3		R				0.9					PCR/atpE	0	wt				NR																										NR
1058	[39]	Huitric E, AAC 2010		spontaneous mutant	NA	parent 3		R				0.9					PCR/atpE	0	wt				NR																										NR
1059	[39]	Huitric E, AAC 2010		spontaneous mutant	NA	parent 5		S				0.12					PCR/atpE	0	wt				NR																										NR
1060	[39]	Huitric E, AAC 2010		spontaneous mutant	NA	parent 5		S				0.24					PCR/atpE	0	wt				NR																										NR
1061	[39]	Huitric E, AAC 2010		spontaneous mutant	NA	parent 5		R				0.48					PCR/atpE	0	wt				NR																										NR
1062	[39]	Huitric E, AAC 2010		spontaneous mutant	NA	parent 4		R				0.3					PCR/atpE	0	wt				NR																										NR
1063	[39]	Huitric E, AAC 2010		spontaneous mutant	NA	parent 4		R				0.48					PCR/atpE	0	wt				NR																										NR
1064	[39]	Huitric E, AAC 2010		spontaneous mutant	NA	parent 7		R				3.84					PCR/atpE	1	G187C	A63P			NR																										NR
1065	[39]	Huitric E, AAC 2010		spontaneous mutant	NA	parent 7		R				3.84					PCR/atpE	1	G187C	A63P			NR																										NR
1066	[39]	Huitric E, AAC 2010		spontaneous mutant	NA	parent 7		R				0.48					PCR/atpE	0	wt				NR																										NR
1067	[39]	Huitric E, AAC 2010		spontaneous mutant	NA	parent 7		R				0.48					PCR/atpE	0	wt				NR																										NR
1068	[39]	Huitric E, AAC 2010		spontaneous mutant	NA	parent 7		R				0.48					PCR/atpE	0	wt				NR																										NR
1069	[39]	Huitric E, AAC 2010		spontaneous mutant	NA	parent 7		S				0.24					PCR/atpE	0	wt				NR																										NR
1070	[39]	Huitric E, AAC 2010		spontaneous mutant	NA	parent 7		R				0.48					PCR/atpE	0	wt				NR																										NR
1071	[16]	Ismail N, AAC 2019-1		spontaneous mutant	NA	table 2 mutant 1		R	>8								WGS/atpE, rv0678, rv1979c	1	A83T	D28V			wt																										wt
1072	[16]	Ismail N, AAC 2019-1		spontaneous mutant	NA	table 2 mutant 2		R	4								WGS/atpE, rv0678, rv1979c	1	wt				C403G	R135G																									wt
1073	[16]	Ismail N, AAC 2019-1		spontaneous mutant	NA	table 2 mutant 4		R	>8								WGS/atpE, rv0678, rv1979c	1	G187C	A63P			wt																										wt
1074	[17]	Ismail N, AAC 2019-2		in vitro baseline	NA	baseline		S				0.06					WGS/atpE, rv0678	0	wt				wt																										NR
1075	[10]	Ismail NA, EBioMedicine 2018		clinical	exposed	table 4 isolate 1		S	0.25	0.06							WGS/atpE, pepQ, Rv1979c and Rv0678	0	wt				wt																										wt
1076	[10]	Ismail NA, EBioMedicine 2018		clinical	exposed	table 4 isolate 2		S	0.25	0.03							WGS/atpE, pepQ, Rv1979c and Rv0678	0	wt				wt																										wt
1077	[10]	Ismail NA, EBioMedicine 2018		clinical	exposed	table 4 isolate 6		R	2	0.25							WGS/atpE, pepQ, Rv1979c and Rv0678	1	wt				wt																										wt
1078	[10]	Ismail NA, EBioMedicine 2018		clinical	exposed	table 4 isolate 8		R	2	0.5							WGS/atpE, pepQ, Rv1979c and Rv0678	1	wt				wt																										wt
1079	[27]	Kaniga K, JCM 2020	extra information from author	engeneered mutant	NR	Table 1 NICD mutant 1		R	>2	1	0.5						NR	2	A83C	D28A			201_206delCAGCAC																										NR
1080	[10]	Ismail NA, EBioMedicine 2018	extra information from author	clinical	naive	SA001		S	0.5	0.06							WGS/atpE, pepQ, Rv1979c and Rv0678	0	wt				wt																										wt
1081	[10]	Ismail NA, EBioMedicine 2018	extra information from author	clinical	naive	SA002		S	0.5	≤0.008							WGS/atpE, pepQ, Rv1979c and Rv0678	0	wt				wt																										wt
1082	[10]	Ismail NA, EBioMedicine 2018	extra information from author	clinical	naive	SA003		S	0.5	0.015							WGS/atpE, pepQ, Rv1979c and Rv0678	0	wt				wt																										wt
1083	[10]	Ismail NA, EBioMedicine 2018	extra information from author	clinical	naive	SA004		S	0.5	0.06							WGS/atpE, pepQ, Rv1979c and Rv0678	0	wt				wt																										wt
1084	[10]	Ismail NA, EBioMedicine 2018	extra information from author	clinical	naive	SA005		S	0.5	0.03							WGS/atpE, pepQ, Rv1979c and Rv0678	0	wt				wt																										wt
1085	[10]	Ismail NA, EBioMedicine 2018	extra information from author	clinical	naive	SA006		S	1	0.015							WGS/atpE, pepQ, Rv1979c and Rv0678	0	wt				wt																										wt
1086	[10]	Ismail NA, EBioMedicine 2018	extra information from author	clinical	naive	SA007		S	0.5	0.03							WGS/atpE, pepQ, Rv1979c and Rv0678	1	wt				wt																										wt
1087	[10]	Ismail NA, EBioMedicine 2018	extra information from author	clinical	naive	SA008		S	0.25	0.03							WGS/atpE, pepQ, Rv1979c and Rv0678	0	wt				wt																										wt
1088	[10]	Ismail NA, EBioMedicine 2018	extra information from author	clinical	naive	SA009		S	0.5	0.06							WGS/atpE, pepQ, Rv1979c and Rv0678	1	wt				wt																										wt
1089	[10]	Ismail NA, EBioMedicine 2018	extra information from author	clinical	naive	SA010		S	1	0.06							WGS/atpE, pepQ, Rv1979c and Rv0678	1	wt				wt																										wt
1090	[10]	Ismail NA, EBioMedicine 2018	extra information from author	clinical	naive	SA011		S	0.25	0.06							WGS/atpE, pepQ, Rv1979c and Rv0678	0	wt				wt																										wt
1091	[10]	Ismail NA, EBioMedicine 2018	extra information from author	clinical	naive	SA012		S	≤0.12	0.03							WGS/atpE, pepQ, Rv1979c and Rv0678	0	wt				wt																										wt
1092	[10]	Ismail NA, EBioMedicine 2018	extra information from author	clinical	naive	SA013		S	0.25	0.06							WGS/atpE, pepQ, Rv1979c and Rv0678	0	wt				wt																										wt
1093	[10]	Ismail NA, EBioMedicine 2018	extra information from author	clinical	naive	SA014		S	0.5	0.015							WGS/atpE, pepQ, Rv1979c and Rv0678	0	wt				wt																										wt
1094	[10]	Ismail NA, EBioMedicine 2018	extra information from author	clinical	naive	SA015		S	0.5	0.06							WGS/atpE, pepQ, Rv1979c and Rv0678	2	wt				141_142insC																										wt
1095	[10]	Ismail NA, EBioMedicine 2018	extra information from author	clinical	naive	SA016		S	1	0.03							WGS/atpE, pepQ, Rv1979c and Rv0678	0	wt				wt																										wt
1096	[10]	Ismail NA, EBioMedicine 2018	extra information from author	clinical	naive	SA017		S	0.5	0.03							WGS/atpE, pepQ, Rv1979c and Rv0678	0	wt				wt																										wt
1097	[10]	Ismail NA, EBioMedicine 2018	extra information from author	clinical	naive	SA018		S	0.25	0.03							WGS/atpE, pepQ, Rv1979c and Rv0678	0	wt				wt																										wt
1098	[10]	Ismail NA, EBioMedicine 2018	extra information from author	clinical	naive	SA019		S	1	0.015							WGS/atpE, pepQ, Rv1979c and Rv0678	0	wt				wt																										wt
1099	[10]	Ismail NA, EBioMedicine 2018	extra information from author	clinical	naive	SA020		S	1	0.06							WGS/atpE, pepQ, Rv1979c and Rv0678	0	wt				wt																										wt
1100	[10]	Ismail NA, EBioMedicine 2018	extra information from author	clinical	naive	SA021		S	0.5	0.06							WGS/atpE, pepQ, Rv1979c and Rv0678	0	wt				wt																										wt
1101	[10]	Ismail NA, EBioMedicine 2018	extra information from author	clinical	naive	SA022		S	0.25	0.03							WGS/atpE, pepQ, Rv1979c and Rv0678	0	wt				wt																										wt
1102	[10]	Ismail NA, EBioMedicine 2018	extra information from author	clinical	naive	SA023		S	0.5	0.06							WGS/atpE, pepQ, Rv1979c and Rv0678	0	wt				wt																										wt
1103	[10]	Ismail NA, EBioMedicine 2018	extra information from author	clinical	naive	SA024		S	0.25	0.03							WGS/atpE, pepQ, Rv1979c and Rv0678	0	wt				wt																										wt
1104	[10]	Ismail NA, EBioMedicine 2018	extra information from author	clinical	naive	SA025		S	≤0.12	0.03							WGS/atpE, pepQ, Rv1979c and Rv0678	0	wt				wt																										wt
1105	[10]	Ismail NA, EBioMedicine 2018	extra information from author	clinical	naive	SA026		S	0.5	0.03							WGS/atpE, pepQ, Rv1979c and Rv0678	0	wt				wt																										wt
1106	[10]	Ismail NA, EBioMedicine 2018	extra information from author	clinical	naive	SA027		S	0.5	0.06							WGS/atpE, pepQ, Rv1979c and Rv0678	1	wt				wt																										wt
1107	[10]	Ismail NA, EBioMedicine 2018	extra information from author	clinical	naive	SA028		S	0.5	0.06							WGS/atpE, pepQ, Rv1979c and Rv0678	1	wt				wt																										wt
1108	[10]	Ismail NA, EBioMedicine 2018	extra information from author	clinical	naive	SA029		S	≤0.12	0.015							WGS/atpE, pepQ, Rv1979c and Rv0678	0	wt				wt																										wt
1109	[10]	Ismail NA, EBioMedicine 2018	extra information from author	clinical	naive	SA030		S	0.5	0.06							WGS/atpE, pepQ, Rv1979c and Rv0678	0	wt				wt																										wt
1110	[10]	Ismail NA, EBioMedicine 2018	extra information from author	clinical	naive	SA031		S	0.5	0.03							WGS/atpE, pepQ, Rv1979c and Rv0678	0	wt				wt																										wt
1111	[10]	Ismail NA, EBioMedicine 2018	extra information from author	clinical	naive	SA032		S	1	0.12							WGS/atpE, pepQ, Rv1979c and Rv0678	0	wt				wt																										wt
1112	[10]	Ismail NA, EBioMedicine 2018	extra information from author	clinical	naive	SA033		I	0.25	0.5							WGS/atpE, pepQ, Rv1979c and Rv0678	0	wt				wt																										wt
1113	[10]	Ismail NA, EBioMedicine 2018	extra information from author	clinical	naive	SA034		S	0.5	0.03							WGS/atpE, pepQ, Rv1979c and Rv0678	0	wt				wt																										wt
1114	[10]	Ismail NA, EBioMedicine 2018	extra information from author	clinical	naive	SA035		S	0.25	0.06							WGS/atpE, pepQ, Rv1979c and Rv0678	0	wt				wt																										wt
1115	[10]	Ismail NA, EBioMedicine 2018	extra information from author	clinical	naive	SA036		S	1	0.06							WGS/atpE, pepQ, Rv1979c and Rv0678	0	wt				wt																										wt
1116	[10]	Ismail NA, EBioMedicine 2018	extra information from author	clinical	naive	SA037		S	0.5	0.03							WGS/atpE, pepQ, Rv1979c and Rv0678	0	wt				wt																										wt
1117	[10]	Ismail NA, EBioMedicine 2018	extra information from author	clinical	naive	SA038		S	0.5	0.03							WGS/atpE, pepQ, Rv1979c and Rv0678	0	wt				wt																										wt
1118	[10]	Ismail NA, EBioMedicine 2018	extra information from author	clinical	naive	SA039		S	0.5	0.015							WGS/atpE, pepQ, Rv1979c and Rv0678	0	wt				wt																										wt
1119	[10]	Ismail NA, EBioMedicine 2018	extra information from author	clinical	naive	SA040		S	0.5	0.015							WGS/atpE, pepQ, Rv1979c and Rv0678	0	wt				wt																										wt
1120	[10]	Ismail NA, EBioMedicine 2018	extra information from author	clinical	naive	SA041		S	≤0.12	0.015							WGS/atpE, pepQ, Rv1979c and Rv0678	0	wt				wt																										wt
1121	[10]	Ismail NA, EBioMedicine 2018	extra information from author	clinical	naive	SA042		S	0.5	0.015							WGS/atpE, pepQ, Rv1979c and Rv0678	0	wt				wt																										wt
1122	[10]	Ismail NA, EBioMedicine 2018	extra information from author	clinical	naive	SA043		S	0.25	0.06							WGS/atpE, pepQ, Rv1979c and Rv0678	0	wt				wt																										wt
1123	[10]	Ismail NA, EBioMedicine 2018	extra information from author	clinical	naive	SA044		S	1	0.03							WGS/atpE, pepQ, Rv1979c and Rv0678	0	wt				wt																										wt
1124	[10]	Ismail NA, EBioMedicine 2018	extra information from author	clinical	naive	SA045		S	0.25	0.06							WGS/atpE, pepQ, Rv1979c and Rv0678	1	wt				wt																										wt
1125	[10]	Ismail NA, EBioMedicine 2018	extra information from author	clinical	naive	SA046		S	0.5	0.03							WGS/atpE, pepQ, Rv1979c and Rv0678	1	wt				wt																										wt
1126	[10]	Ismail NA, EBioMedicine 2018	extra information from author	clinical	naive	SA047		S	0.5	0.03							WGS/atpE, pepQ, Rv1979c and Rv0678	0	wt				wt																										wt
1127	[10]	Ismail NA, EBioMedicine 2018	extra information from author	clinical	naive	SA048		S	0.25	0.015							WGS/atpE, pepQ, Rv1979c and Rv0678	0	wt				wt																										wt
1128	[10]	Ismail NA, EBioMedicine 2018	extra information from author	clinical	naive	SA049		S	≤0.12	0.03							WGS/atpE, pepQ, Rv1979c and Rv0678	0	wt				wt																										wt
1129	[10]	Ismail NA, EBioMedicine 2018	extra information from author	clinical	naive	SA050		S	0.5	0.03							WGS/atpE, pepQ, Rv1979c and Rv0678	0	wt				wt																										wt
1130	[10]	Ismail NA, EBioMedicine 2018	extra information from author	clinical	naive	SA051		S	0.5	0.12							WGS/atpE, pepQ, Rv1979c and Rv0678	0	wt				wt																										wt
1131	[10]	Ismail NA, EBioMedicine 2018	extra information from author	clinical	naive	SA052		S	0.5	0.06							WGS/atpE, pepQ, Rv1979c and Rv0678	0	wt				wt																										wt
1132	[10]	Ismail NA, EBioMedicine 2018	extra information from author	clinical	naive	SA053		S	0.5	0.06							WGS/atpE, pepQ, Rv1979c and Rv0678	0	wt				wt																										wt
1133	[10]	Ismail NA, EBioMedicine 2018	extra information from author	clinical	naive	SA054		S	0.5	0.06							WGS/atpE, pepQ, Rv1979c and Rv0678	1	wt				wt																										wt
1134	[10]	Ismail NA, EBioMedicine 2018	extra information from author	clinical	naive	SA055		S	0.5	0.015							WGS/atpE, pepQ, Rv1979c and Rv0678	0	wt				wt																										wt
1135	[10]	Ismail NA, EBioMedicine 2018	extra information from author	clinical	naive	SA056		S	0.25	≤0.008							WGS/atpE, pepQ, Rv1979c and Rv0678	0	wt				wt																										wt
1136	[10]	Ismail NA, EBioMedicine 2018	extra information from author	clinical	naive	SA057		S	0.5	0.06							WGS/atpE, pepQ, Rv1979c and Rv0678	0	wt				wt																										wt
1137	[10]	Ismail NA, EBioMedicine 2018	extra information from author	clinical	naive	SA058		S	0.5	0.03							WGS/atpE, pepQ, Rv1979c and Rv0678	0	wt				wt																										wt
1138	[10]	Ismail NA, EBioMedicine 2018	extra information from author	clinical	naive	SA059		S	0.5	0.06							WGS/atpE, pepQ, Rv1979c and Rv0678	0	wt				wt																										wt
1139	[10]	Ismail NA, EBioMedicine 2018	extra information from author	clinical	naive	SA060		S	0.5	0.06							WGS/atpE, pepQ, Rv1979c and Rv0678	0	wt				wt																										wt
1140	[10]	Ismail NA, EBioMedicine 2018	extra information from author	clinical	naive	SA061		S	0.5	0.03							WGS/atpE, pepQ, Rv1979c and Rv0678	0	wt				wt																										wt
1141	[10]	Ismail NA, EBioMedicine 2018	extra information from author	clinical	naive	SA062		S	0.5	0.03							WGS/atpE, pepQ, Rv1979c and Rv0678	0	wt				wt																										wt
1142	[10]	Ismail NA, EBioMedicine 2018	extra information from author	clinical	naive	SA063		S	0.5	0.015							WGS/atpE, pepQ, Rv1979c and Rv0678	0	wt				wt																										wt
1143	[10]	Ismail NA, EBioMedicine 2018	extra information from author	clinical	naive	SA064		S	0.5	0.06							WGS/atpE, pepQ, Rv1979c and Rv0678	1	wt				wt																										wt
1144	[10]	Ismail NA, EBioMedicine 2018	extra information from author	clinical	naive	SA065		S	≤0.12	0.06							WGS/atpE, pepQ, Rv1979c and Rv0678	0	wt				wt																										wt
1145	[10]	Ismail NA, EBioMedicine 2018	extra information from author	clinical	naive	SA066		S	0.5	0.03							WGS/atpE, pepQ, Rv1979c and Rv0678	0	wt				wt																										wt
1146	[10]	Ismail NA, EBioMedicine 2018	extra information from author	clinical	naive	SA067		S	0.25	0.03							WGS/atpE, pepQ, Rv1979c and Rv0678	0	wt				wt																										wt
1147	[10]	Ismail NA, EBioMedicine 2018	extra information from author	clinical	naive	SA068		S	0.5	0.06							WGS/atpE, pepQ, Rv1979c and Rv0678	1	wt				wt																										wt
1148	[10]	Ismail NA, EBioMedicine 2018	extra information from author	clinical	naive	SA069		S	0.5	0.06							WGS/atpE, pepQ, Rv1979c and Rv0678	0	wt				wt																										wt
1149	[10]	Ismail NA, EBioMedicine 2018	extra information from author	clinical	naive	SA070		S	0.25	0.03							WGS/atpE, pepQ, Rv1979c and Rv0678	0	wt				wt																										wt
1150	[10]	Ismail NA, EBioMedicine 2018	extra information from author	clinical	naive	SA071		S	0.25	0.06							WGS/atpE, pepQ, Rv1979c and Rv0678	1	wt				wt																										wt
1151	[10]	Ismail NA, EBioMedicine 2018	extra information from author	clinical	naive	SA072		S	≤0.12	0.03							WGS/atpE, pepQ, Rv1979c and Rv0678	0	wt				wt																										wt
1152	[10]	Ismail NA, EBioMedicine 2018	extra information from author	clinical	naive	SA073		S	0.5	0.03							WGS/atpE, pepQ, Rv1979c and Rv0678	1	wt				wt																										wt
1153	[10]	Ismail NA, EBioMedicine 2018	extra information from author	clinical	naive	SA074		S	0.5	0.06							WGS/atpE, pepQ, Rv1979c and Rv0678	0	wt				wt																										wt
1154	[10]	Ismail NA, EBioMedicine 2018	extra information from author	clinical	naive	SA075		S	0.5	0.06							WGS/atpE, pepQ, Rv1979c and Rv0678	0	wt				wt																										wt
1155	[10]	Ismail NA, EBioMedicine 2018	extra information from author	clinical	naive	SA076		S	0.5	0.06							WGS/atpE, pepQ, Rv1979c and Rv0678	0	wt				wt																										wt
1156	[10]	Ismail NA, EBioMedicine 2018	extra information from author	clinical	naive	SA077		S	0.5	0.06							WGS/atpE, pepQ, Rv1979c and Rv0678	0	wt				wt																										wt
1157	[10]	Ismail NA, EBioMedicine 2018	extra information from author	clinical	naive	SA078		S	1	0.12							WGS/atpE, pepQ, Rv1979c and Rv0678	1	wt				wt																										wt
1158	[10]	Ismail NA, EBioMedicine 2018	extra information from author	clinical	naive	SA079		S	1	0.03							WGS/atpE, pepQ, Rv1979c and Rv0678	0	wt				wt																										wt
1159	[10]	Ismail NA, EBioMedicine 2018	extra information from author	clinical	naive	SA080		S	≤0.12	0.03							WGS/atpE, pepQ, Rv1979c and Rv0678	0	wt				wt																										wt
1160	[10]	Ismail NA, EBioMedicine 2018	extra information from author	clinical	naive	SA081		S	0.5	0.03							WGS/atpE, pepQ, Rv1979c and Rv0678	1	wt				wt																										wt
1161	[10]	Ismail NA, EBioMedicine 2018	extra information from author	clinical	naive	SA082		S	0.25	0.015							WGS/atpE, pepQ, Rv1979c and Rv0678	0	wt				wt																										wt
1162	[10]	Ismail NA, EBioMedicine 2018	extra information from author	clinical	naive	SA083		S	0.5	0.03							WGS/atpE, pepQ, Rv1979c and Rv0678	1	wt				wt																										wt
1163	[10]	Ismail NA, EBioMedicine 2018	extra information from author	clinical	naive	SA084		S	0.5	0.03							WGS/atpE, pepQ, Rv1979c and Rv0678	0	wt				wt																										wt
1164	[10]	Ismail NA, EBioMedicine 2018	extra information from author	clinical	naive	SA085		S	0.25	≤0.008							WGS/atpE, pepQ, Rv1979c and Rv0678	0	wt				wt																										wt
1165	[10]	Ismail NA, EBioMedicine 2018	extra information from author	clinical	naive	SA086		S	0.5	0.03							WGS/atpE, pepQ, Rv1979c and Rv0678	0	wt				wt																										wt
1166	[10]	Ismail NA, EBioMedicine 2018	extra information from author	clinical	naive	SA087		S	1	0.12							WGS/atpE, pepQ, Rv1979c and Rv0678	1	wt				wt																										wt
1167	[10]	Ismail NA, EBioMedicine 2018	extra information from author	clinical	naive	SA088		S	≤0.12	0.03							WGS/atpE, pepQ, Rv1979c and Rv0678	1	wt				wt																										wt
1168	[10]	Ismail NA, EBioMedicine 2018	extra information from author	clinical	naive	SA089		S	0.5	0.03							WGS/atpE, pepQ, Rv1979c and Rv0678	0	wt				wt																										wt
1169	[10]	Ismail NA, EBioMedicine 2018	extra information from author	clinical	naive	SA090		S	0.5	0.12							WGS/atpE, pepQ, Rv1979c and Rv0678	0	wt				wt																										wt
1170	[10]	Ismail NA, EBioMedicine 2018	extra information from author	clinical	naive	SA091		S	0.5	0.06							WGS/atpE, pepQ, Rv1979c and Rv0678	0	wt				wt																										wt
1171	[10]	Ismail NA, EBioMedicine 2018	extra information from author	clinical	naive	SA092		S	0.5	0.03							WGS/atpE, pepQ, Rv1979c and Rv0678	0	wt				wt																										wt
1172	[10]	Ismail NA, EBioMedicine 2018	extra information from author	clinical	naive	SA093		S	0.5	0.06							WGS/atpE, pepQ, Rv1979c and Rv0678	0	wt				wt																										wt
1173	[10]	Ismail NA, EBioMedicine 2018	extra information from author	clinical	naive	SA094		S	1	0.03							WGS/atpE, pepQ, Rv1979c and Rv0678	0	wt				wt																										wt
1174	[10]	Ismail NA, EBioMedicine 2018	extra information from author	clinical	naive	SA095		S	0.5	0.06							WGS/atpE, pepQ, Rv1979c and Rv0678	0	wt				wt																										wt
1175	[10]	Ismail NA, EBioMedicine 2018	extra information from author	clinical	naive	SA096		S	≤0.12	0.015							WGS/atpE, pepQ, Rv1979c and Rv0678	1	wt				wt																										wt
1176	[10]	Ismail NA, EBioMedicine 2018	extra information from author	clinical	naive	SA097		S	0.5	0.03							WGS/atpE, pepQ, Rv1979c and Rv0678	0	wt				wt																										wt
1177	[10]	Ismail NA, EBioMedicine 2018	extra information from author	clinical	naive	SA098		S	0.5	0.03							WGS/atpE, pepQ, Rv1979c and Rv0678	0	wt				wt																										wt
1178	[10]	Ismail NA, EBioMedicine 2018	extra information from author	clinical	naive	SA099		S	0.25	0.12							WGS/atpE, pepQ, Rv1979c and Rv0678	1	wt				wt																										wt
1179	[10]	Ismail NA, EBioMedicine 2018	extra information from author	clinical	naive	SA100		S	0.5	0.03							WGS/atpE, pepQ, Rv1979c and Rv0678	0	wt				wt																										wt
1180	[10]	Ismail NA, EBioMedicine 2018	extra information from author	clinical	naive	SA101		S	0.25	0.06							WGS/atpE, pepQ, Rv1979c and Rv0678	0	wt				wt																										wt
1181	[10]	Ismail NA, EBioMedicine 2018	extra information from author	clinical	naive	SA102		S	0.5	0.06							WGS/atpE, pepQ, Rv1979c and Rv0678	0	wt				wt																										wt
1182	[10]	Ismail NA, EBioMedicine 2018	extra information from author	clinical	naive	SA103		S	1	0.12							WGS/atpE, pepQ, Rv1979c and Rv0678	1	wt				wt																										G347T
1183	[10]	Ismail NA, EBioMedicine 2018	extra information from author	clinical	naive	SA104		S	0.5	0.03							WGS/atpE, pepQ, Rv1979c and Rv0678	1	wt				wt																										G347T
1184	[10]	Ismail NA, EBioMedicine 2018	extra information from author	clinical	naive	SA105		S	0.25	0.03							WGS/atpE, pepQ, Rv1979c and Rv0678	0	wt				wt																										wt
1185	[10]	Ismail NA, EBioMedicine 2018	extra information from author	clinical	naive	SA106		S	0.5	0.015							WGS/atpE, pepQ, Rv1979c and Rv0678	0	wt				wt																										wt
1186	[10]	Ismail NA, EBioMedicine 2018	extra information from author	clinical	naive	SA107		S	0.5	0.03							WGS/atpE, pepQ, Rv1979c and Rv0678	0	wt				wt																										wt
1187	[10]	Ismail NA, EBioMedicine 2018	extra information from author	clinical	naive	SA108		S	≤0.12	0.03							WGS/atpE, pepQ, Rv1979c and Rv0678	0	wt				wt																										wt
1188	[10]	Ismail NA, EBioMedicine 2018	extra information from author	clinical	naive	SA109		S	0.25	0.015							WGS/atpE, pepQ, Rv1979c and Rv0678	1	wt				wt																										wt
1189	[10]	Ismail NA, EBioMedicine 2018	extra information from author	clinical	naive	SA110		S	0.5	0.06							WGS/atpE, pepQ, Rv1979c and Rv0678	0	wt				wt																										wt
1190	[10]	Ismail NA, EBioMedicine 2018	extra information from author	clinical	naive	SA111		S	0.25	0.06							WGS/atpE, pepQ, Rv1979c and Rv0678	0	wt				wt																										wt
1191	[10]	Ismail NA, EBioMedicine 2018	extra information from author	clinical	naive	SA112		S	0.5	0.06							WGS/atpE, pepQ, Rv1979c and Rv0678	0	wt				wt																										wt
1192	[10]	Ismail NA, EBioMedicine 2018	extra information from author	clinical	naive	SA113		S	≤0.12	≤0.008							WGS/atpE, pepQ, Rv1979c and Rv0678	0	wt				wt																										wt
1193	[10]	Ismail NA, EBioMedicine 2018	extra information from author	clinical	naive	SA114		S	0.5	≤0.008							WGS/atpE, pepQ, Rv1979c and Rv0678	0	wt				wt																										wt
1194	[10]	Ismail NA, EBioMedicine 2018	extra information from author	clinical	naive	SA115		S	0.25	0.015							WGS/atpE, pepQ, Rv1979c and Rv0678	0	wt				wt																										wt
1195	[10]	Ismail NA, EBioMedicine 2018	extra information from author	clinical	naive	SA116		S	0.25	0.03							WGS/atpE, pepQ, Rv1979c and Rv0678	1	wt				wt																										wt
1196	[10]	Ismail NA, EBioMedicine 2018	extra information from author	clinical	naive	SA117		S	0.5	0.06							WGS/atpE, pepQ, Rv1979c and Rv0678	0	wt				wt																										wt
1197	[10]	Ismail NA, EBioMedicine 2018	extra information from author	clinical	naive	SA118		S	0.5	0.12							WGS/atpE, pepQ, Rv1979c and Rv0678	1	wt				wt																										wt
1198	[10]	Ismail NA, EBioMedicine 2018	extra information from author	clinical	naive	SA119		S	0.25	0.015							WGS/atpE, pepQ, Rv1979c and Rv0678	0	wt				wt																										wt
1199	[10]	Ismail NA, EBioMedicine 2018	extra information from author	clinical	naive	SA120		S	0.25	0.06							WGS/atpE, pepQ, Rv1979c and Rv0678	0	wt				wt																										wt
1200	[10]	Ismail NA, EBioMedicine 2018	extra information from author	clinical	naive	SA121		S	0.5	0.06							WGS/atpE, pepQ, Rv1979c and Rv0678	0	wt				wt																										wt
1201	[10]	Ismail NA, EBioMedicine 2018	extra information from author	clinical	naive	SA122		S	1	0.06							WGS/atpE, pepQ, Rv1979c and Rv0678	0	wt				wt																										wt
1202	[10]	Ismail NA, EBioMedicine 2018	extra information from author	clinical	naive	SA123		S	0.5	0.06							WGS/atpE, pepQ, Rv1979c and Rv0678	0	wt				wt																										wt
1203	[10]	Ismail NA, EBioMedicine 2018	extra information from author	clinical	naive	SA124		S	0.5	0.06							WGS/atpE, pepQ, Rv1979c and Rv0678	0	wt				wt																										wt
1204	[10]	Ismail NA, EBioMedicine 2018	extra information from author	clinical	naive	SA125		S	0.5	0.03							WGS/atpE, pepQ, Rv1979c and Rv0678	0	wt				wt																										wt
1205	[10]	Ismail NA, EBioMedicine 2018	extra information from author	clinical	naive	SA126		S	≤0.12	≤0.008							WGS/atpE, pepQ, Rv1979c and Rv0678	0	wt				wt																										wt
1206	[10]	Ismail NA, EBioMedicine 2018	extra information from author	clinical	naive	SA127		S	0.5	0.03							WGS/atpE, pepQ, Rv1979c and Rv0678	0	wt				wt																										wt
1207	[10]	Ismail NA, EBioMedicine 2018	extra information from author	clinical	naive	SA128		S	0.25	0.03							WGS/atpE, pepQ, Rv1979c and Rv0678	0	wt				wt																										wt
1208	[10]	Ismail NA, EBioMedicine 2018	extra information from author	clinical	naive	SA129		S	1	0.03							WGS/atpE, pepQ, Rv1979c and Rv0678	0	wt				wt																										wt
1209	[10]	Ismail NA, EBioMedicine 2018	extra information from author	clinical	naive	SA130		S	≤0.12	0.03							WGS/atpE, pepQ, Rv1979c and Rv0678	0	wt				wt																										wt
1210	[10]	Ismail NA, EBioMedicine 2018	extra information from author	clinical	naive	SA131		S	0.5	0.06							WGS/atpE, pepQ, Rv1979c and Rv0678	0	wt				wt																										wt
1211	[10]	Ismail NA, EBioMedicine 2018	extra information from author	clinical	naive	SA132		S	0.25	0.03							WGS/atpE, pepQ, Rv1979c and Rv0678	0	wt				wt																										wt
1212	[10]	Ismail NA, EBioMedicine 2018	extra information from author	clinical	naive	SA133		S	0.5	0.06							WGS/atpE, pepQ, Rv1979c and Rv0678	0	wt				wt																										wt
1213	[10]	Ismail NA, EBioMedicine 2018	extra information from author	clinical	naive	SA134		S	0.25	0.06							WGS/atpE, pepQ, Rv1979c and Rv0678	0	wt				wt																										wt
1214	[10]	Ismail NA, EBioMedicine 2018	extra information from author	clinical	naive	SA135		S	0.25	0.03							WGS/atpE, pepQ, Rv1979c and Rv0678	0	wt				wt																										wt
1215	[10]	Ismail NA, EBioMedicine 2018	extra information from author	clinical	naive	SA136		S	0.25	0.06							WGS/atpE, pepQ, Rv1979c and Rv0678	0	wt				wt																										wt
1216	[10]	Ismail NA, EBioMedicine 2018	extra information from author	clinical	naive	SA137		S	0.25	0.06							WGS/atpE, pepQ, Rv1979c and Rv0678	0	wt				wt																										wt
1217	[10]	Ismail NA, EBioMedicine 2018	extra information from author	clinical	naive	SA138		S	0.5	0.06							WGS/atpE, pepQ, Rv1979c and Rv0678	0	wt				wt																										wt
1218	[10]	Ismail NA, EBioMedicine 2018	extra information from author	clinical	naive	SA139		S	0.5	0.06							WGS/atpE, pepQ, Rv1979c and Rv0678	0	wt				wt																										wt
1219	[10]	Ismail NA, EBioMedicine 2018	extra information from author	clinical	naive	SA140		S	≤0.12	0.015							WGS/atpE, pepQ, Rv1979c and Rv0678	0	wt				wt																										wt
1220	[10]	Ismail NA, EBioMedicine 2018	extra information from author	clinical	naive	SA141		S	≤0.12	≤0.008							WGS/atpE, pepQ, Rv1979c and Rv0678	0	wt				wt																										wt
1221	[10]	Ismail NA, EBioMedicine 2018	extra information from author	clinical	naive	SA142		S	0.5	0.03							WGS/atpE, pepQ, Rv1979c and Rv0678	0	wt				wt																										wt
1222	[10]	Ismail NA, EBioMedicine 2018	extra information from author	clinical	naive	SA143		S	0.5	0.03							WGS/atpE, pepQ, Rv1979c and Rv0678	0	wt				wt																										wt
1223	[10]	Ismail NA, EBioMedicine 2018	extra information from author	clinical	naive	SA144		S	≤0.12	0.015							WGS/atpE, pepQ, Rv1979c and Rv0678	0	wt				wt																										wt
1224	[10]	Ismail NA, EBioMedicine 2018	extra information from author	clinical	naive	SA145		S	0.5	0.06							WGS/atpE, pepQ, Rv1979c and Rv0678	0	wt				wt																										wt
1225	[10]	Ismail NA, EBioMedicine 2018	extra information from author	clinical	naive	SA146		S	0.5	0.06							WGS/atpE, pepQ, Rv1979c and Rv0678	0	wt				wt																										wt
1226	[10]	Ismail NA, EBioMedicine 2018	extra information from author	clinical	naive	SA147		S	≤0.12	0.03							WGS/atpE, pepQ, Rv1979c and Rv0678	0	wt				wt																										wt
1227	[10]	Ismail NA, EBioMedicine 2018	extra information from author	clinical	naive	SA148		S	0.5	0.03							WGS/atpE, pepQ, Rv1979c and Rv0678	1	wt				wt																										wt
1228	[10]	Ismail NA, EBioMedicine 2018	extra information from author	clinical	naive	SA149		S	0.5	≤0.008							WGS/atpE, pepQ, Rv1979c and Rv0678	0	wt				wt																										wt
1229	[10]	Ismail NA, EBioMedicine 2018	extra information from author	clinical	naive	SA150		S	0.25	0.015							WGS/atpE, pepQ, Rv1979c and Rv0678	0	wt				wt																										wt
1230	[10]	Ismail NA, EBioMedicine 2018	extra information from author	clinical	naive	SA151		S	0.25	0.03							WGS/atpE, pepQ, Rv1979c and Rv0678	0	wt				wt																										wt
1231	[10]	Ismail NA, EBioMedicine 2018	extra information from author	clinical	naive	SA152		S	0.25	0.03							WGS/atpE, pepQ, Rv1979c and Rv0678	0	wt				wt																										wt
1232	[10]	Ismail NA, EBioMedicine 2018	extra information from author	clinical	naive	SA153		S	0.25	0.03							WGS/atpE, pepQ, Rv1979c and Rv0678	0	wt				wt																										wt
1233	[10]	Ismail NA, EBioMedicine 2018	extra information from author	clinical	naive	SA154		S	0.5	0.06							WGS/atpE, pepQ, Rv1979c and Rv0678	1	wt				wt																										wt
1234	[10]	Ismail NA, EBioMedicine 2018	extra information from author	clinical	naive	SA155		S	0.5	0.03							WGS/atpE, pepQ, Rv1979c and Rv0678	1	wt				wt																										wt
1235	[10]	Ismail NA, EBioMedicine 2018	extra information from author	clinical	naive	SA156		S	0.25	0.06							WGS/atpE, pepQ, Rv1979c and Rv0678	0	wt				wt																										wt
1236	[10]	Ismail NA, EBioMedicine 2018	extra information from author	clinical	naive	SA157		S	0.25	≤0.008							WGS/atpE, pepQ, Rv1979c and Rv0678	1	wt				wt																										wt
1237	[10]	Ismail NA, EBioMedicine 2018	extra information from author	clinical	naive	SA158		S	0.25	0.06							WGS/atpE, pepQ, Rv1979c and Rv0678	0	wt				wt																										wt
1238	[10]	Ismail NA, EBioMedicine 2018	extra information from author	clinical	naive	SA159		S	0.25	0.03							WGS/atpE, pepQ, Rv1979c and Rv0678	0	wt				wt																										wt
1239	[10]	Ismail NA, EBioMedicine 2018	extra information from author	clinical	naive	SA160		S	0.5	0.03							WGS/atpE, pepQ, Rv1979c and Rv0678	1	wt				wt																										wt
1240	[10]	Ismail NA, EBioMedicine 2018	extra information from author	clinical	naive	SA161		S	0.25	≤0.008							WGS/atpE, pepQ, Rv1979c and Rv0678	1	wt				wt																										wt
1241	[10]	Ismail NA, EBioMedicine 2018	extra information from author	clinical	naive	SA162		S	≤0.12	≤0.008							WGS/atpE, pepQ, Rv1979c and Rv0678	0	wt				wt																										wt
1242	[10]	Ismail NA, EBioMedicine 2018	extra information from author	clinical	naive	SA163		S	0.5	0.03							WGS/atpE, pepQ, Rv1979c and Rv0678	0	wt				wt																										wt
1243	[10]	Ismail NA, EBioMedicine 2018	extra information from author	clinical	naive	SA164		S	0.5	0.06							WGS/atpE, pepQ, Rv1979c and Rv0678	0	wt				wt																										wt
1244	[10]	Ismail NA, EBioMedicine 2018	extra information from author	clinical	naive	SA165		S	1	0.03							WGS/atpE, pepQ, Rv1979c and Rv0678	0	wt				wt																										wt
1245	[10]	Ismail NA, EBioMedicine 2018	extra information from author	clinical	naive	SA166		S	0.5	0.06							WGS/atpE, pepQ, Rv1979c and Rv0678	0	wt				wt																										wt
1246	[10]	Ismail NA, EBioMedicine 2018	extra information from author	clinical	naive	SA167		S	0.5	0.03							WGS/atpE, pepQ, Rv1979c and Rv0678	0	wt				wt																										wt
1247	[10]	Ismail NA, EBioMedicine 2018	extra information from author	clinical	naive	SA168		S	0.5	0.06							WGS/atpE, pepQ, Rv1979c and Rv0678	0	wt				wt																										wt
1248	[10]	Ismail NA, EBioMedicine 2018	extra information from author	clinical	naive	SA169		S	≤0.12	≤0.008							WGS/atpE, pepQ, Rv1979c and Rv0678	0	wt				wt																										wt
1249	[10]	Ismail NA, EBioMedicine 2018	extra information from author	clinical	naive	SA170		S	0.5	0.015							WGS/atpE, pepQ, Rv1979c and Rv0678	1	wt				wt																										wt
1250	[10]	Ismail NA, EBioMedicine 2018	extra information from author	clinical	naive	SA171		S	≤0.12	0.015							WGS/atpE, pepQ, Rv1979c and Rv0678	0	wt				wt																										wt
1251	[10]	Ismail NA, EBioMedicine 2018	extra information from author	clinical	naive	SA172		S	0.25	≤0.008							WGS/atpE, pepQ, Rv1979c and Rv0678	0	wt				wt																										wt
1252	[10]	Ismail NA, EBioMedicine 2018	extra information from author	clinical	naive	SA173		S	0.25	0.06							WGS/atpE, pepQ, Rv1979c and Rv0678	0	wt				wt																										wt
1253	[10]	Ismail NA, EBioMedicine 2018	extra information from author	clinical	naive	SA174		S	≤0.12	0.015							WGS/atpE, pepQ, Rv1979c and Rv0678	0	wt				wt																										wt
1254	[10]	Ismail NA, EBioMedicine 2018	extra information from author	clinical	naive	SA175		S	≤0.12	0.06							WGS/atpE, pepQ, Rv1979c and Rv0678	1	wt				wt																										wt
1255	[10]	Ismail NA, EBioMedicine 2018	extra information from author	clinical	naive	SA176		S	0.5	0.03							WGS/atpE, pepQ, Rv1979c and Rv0678	0	wt				wt																										wt
1256	[10]	Ismail NA, EBioMedicine 2018	extra information from author	clinical	naive	SA177		S	0.25	0.03							WGS/atpE, pepQ, Rv1979c and Rv0678	0	wt				wt																										wt
1257	[10]	Ismail NA, EBioMedicine 2018	extra information from author	clinical	naive	SA178		S	0.5	0.12							WGS/atpE, pepQ, Rv1979c and Rv0678	0	wt				wt																										wt
1258	[10]	Ismail NA, EBioMedicine 2018	extra information from author	clinical	naive	SA179		S	≤0.12	0.015							WGS/atpE, pepQ, Rv1979c and Rv0678	0	wt				wt																										wt
1259	[10]	Ismail NA, EBioMedicine 2018	extra information from author	clinical	naive	SA180		S	0.5	0.015							WGS/atpE, pepQ, Rv1979c and Rv0678	0	wt				wt																										wt
1260	[10]	Ismail NA, EBioMedicine 2018	extra information from author	clinical	naive	SA181		S	0.25	0.015							WGS/atpE, pepQ, Rv1979c and Rv0678	0	wt				wt																										wt
1261	[10]	Ismail NA, EBioMedicine 2018	extra information from author	clinical	naive	SA182		S	≤0.12	≤0.008							WGS/atpE, pepQ, Rv1979c and Rv0678	0	wt				wt																										wt
1262	[10]	Ismail NA, EBioMedicine 2018	extra information from author	clinical	naive	SA183		S	0.25	0.03							WGS/atpE, pepQ, Rv1979c and Rv0678	0	wt				wt																										wt
1263	[10]	Ismail NA, EBioMedicine 2018	extra information from author	clinical	naive	SA184		S	0.5	0.06							WGS/atpE, pepQ, Rv1979c and Rv0678	0	wt				wt																										wt
1264	[10]	Ismail NA, EBioMedicine 2018	extra information from author	clinical	naive	SA185		S	≤0.12	0.015							WGS/atpE, pepQ, Rv1979c and Rv0678	0	wt				wt																										wt
1265	[10]	Ismail NA, EBioMedicine 2018	extra information from author	clinical	naive	SA186		S	0.25	0.015							WGS/atpE, pepQ, Rv1979c and Rv0678	0	wt				wt																										wt
1266	[10]	Ismail NA, EBioMedicine 2018	extra information from author	clinical	naive	SA187		S	1	0.12							WGS/atpE, pepQ, Rv1979c and Rv0678	0	wt				wt																										wt
1267	[10]	Ismail NA, EBioMedicine 2018	extra information from author	clinical	naive	SA188		S	0.5	0.06							WGS/atpE, pepQ, Rv1979c and Rv0678	1	wt				wt																										wt
1268	[10]	Ismail NA, EBioMedicine 2018	extra information from author	clinical	naive	SA189		S	0.5	0.03							WGS/atpE, pepQ, Rv1979c and Rv0678	0	wt				wt																										wt
1269	[10]	Ismail NA, EBioMedicine 2018	extra information from author	clinical	naive	SA190		S	≤0.12	0.015							WGS/atpE, pepQ, Rv1979c and Rv0678	0	wt				wt																										wt
1270	[10]	Ismail NA, EBioMedicine 2018	extra information from author	clinical	naive	SA191		S	1	0.03							WGS/atpE, pepQ, Rv1979c and Rv0678	0	wt				wt																										wt
1271	[10]	Ismail NA, EBioMedicine 2018	extra information from author	clinical	naive	SA192		S	0.5	0.03							WGS/atpE, pepQ, Rv1979c and Rv0678	0	wt				wt																										wt
1272	[10]	Ismail NA, EBioMedicine 2018	extra information from author	clinical	naive	SA193		S	≤0.12	0.015							WGS/atpE, pepQ, Rv1979c and Rv0678	0	wt				wt																										wt
1273	[10]	Ismail NA, EBioMedicine 2018	extra information from author	clinical	naive	SA194		S	≤0.12	0.015							WGS/atpE, pepQ, Rv1979c and Rv0678	0	wt				wt																										wt
1274	[10]	Ismail NA, EBioMedicine 2018	extra information from author	clinical	naive	SA195		S	0.5	0.06							WGS/atpE, pepQ, Rv1979c and Rv0678	0	wt				wt																										wt
1275	[10]	Ismail NA, EBioMedicine 2018	extra information from author	clinical	naive	SA196		S	0.5	0.06							WGS/atpE, pepQ, Rv1979c and Rv0678	1	wt				wt																										wt
1276	[10]	Ismail NA, EBioMedicine 2018	extra information from author	clinical	naive	SA197		S	0.25	0.06							WGS/atpE, pepQ, Rv1979c and Rv0678	0	wt				wt																										wt
1277	[10]	Ismail NA, EBioMedicine 2018	extra information from author	clinical	naive	SA198		S	0.5	0.03							WGS/atpE, pepQ, Rv1979c and Rv0678	0	wt				wt																										wt
1278	[10]	Ismail NA, EBioMedicine 2018	extra information from author	clinical	naive	SA199		S	0.25	0.03							WGS/atpE, pepQ, Rv1979c and Rv0678	0	wt				wt																										wt
1279	[10]	Ismail NA, EBioMedicine 2018	extra information from author	clinical	naive	SA200		S	0.5	0.03							WGS/atpE, pepQ, Rv1979c and Rv0678	0	wt				wt																										wt
1280	[10]	Ismail NA, EBioMedicine 2018	extra information from author	clinical	naive	SA201		S	1	0.03							WGS/atpE, pepQ, Rv1979c and Rv0678	0	wt				wt																										wt
1281	[10]	Ismail NA, EBioMedicine 2018	extra information from author	clinical	naive	SA202		S	1	0.06							WGS/atpE, pepQ, Rv1979c and Rv0678	1	wt				wt																										wt
1282	[10]	Ismail NA, EBioMedicine 2018	extra information from author	clinical	naive	SA203		S	≤0.12	0.03							WGS/atpE, pepQ, Rv1979c and Rv0678	0	wt				wt																										wt
1283	[10]	Ismail NA, EBioMedicine 2018	extra information from author	clinical	naive	SA204		S	0.5	0.06							WGS/atpE, pepQ, Rv1979c and Rv0678	0	wt				wt																										wt
1284	[10]	Ismail NA, EBioMedicine 2018	extra information from author	clinical	naive	SA205		S	0.25	0.03							WGS/atpE, pepQ, Rv1979c and Rv0678	1	wt				wt																										wt
1285	[10]	Ismail NA, EBioMedicine 2018	extra information from author	clinical	naive	SA206		S	1	0.06							WGS/atpE, pepQ, Rv1979c and Rv0678	1	wt				wt																										wt
1286	[10]	Ismail NA, EBioMedicine 2018	extra information from author	clinical	naive	SA207		S	0.5	0.03							WGS/atpE, pepQ, Rv1979c and Rv0678	1	wt				wt																										wt
1287	[10]	Ismail NA, EBioMedicine 2018	extra information from author	clinical	naive	SA208		S	0.25	0.03							WGS/atpE, pepQ, Rv1979c and Rv0678	0	wt				wt																										wt
1288	[10]	Ismail NA, EBioMedicine 2018	extra information from author	clinical	naive	SA209		S	0.5	0.03							WGS/atpE, pepQ, Rv1979c and Rv0678	0	wt				wt																										wt
1289	[10]	Ismail NA, EBioMedicine 2018	extra information from author	clinical	naive	SA210		S	0.5	0.06							WGS/atpE, pepQ, Rv1979c and Rv0678	0	wt				wt																										wt
1290	[10]	Ismail NA, EBioMedicine 2018	extra information from author	clinical	naive	SA211		S	0.5	0.03							WGS/atpE, pepQ, Rv1979c and Rv0678	0	wt				wt																										wt
1291	[10]	Ismail NA, EBioMedicine 2018	extra information from author	clinical	naive	SA212		S	0.5	0.03							WGS/atpE, pepQ, Rv1979c and Rv0678	0	wt				wt																										wt
1292	[10]	Ismail NA, EBioMedicine 2018	extra information from author	clinical	naive	SA213		S	0.5	0.03							WGS/atpE, pepQ, Rv1979c and Rv0678	0	wt				wt																										wt
1293	[10]	Ismail NA, EBioMedicine 2018	extra information from author	clinical	naive	SA214		S	0.5	0.06							WGS/atpE, pepQ, Rv1979c and Rv0678	0	wt				wt																										wt
1294	[10]	Ismail NA, EBioMedicine 2018	extra information from author	clinical	naive	SA215		S	≤0.12	≤0.008							WGS/atpE, pepQ, Rv1979c and Rv0678	0	wt				wt																										wt
1295	[10]	Ismail NA, EBioMedicine 2018	extra information from author	clinical	naive	SA216		S	1	0.03							WGS/atpE, pepQ, Rv1979c and Rv0678	0	wt				wt																										wt
1296	[10]	Ismail NA, EBioMedicine 2018	extra information from author	clinical	naive	SA217		S	0.5	0.03							WGS/atpE, pepQ, Rv1979c and Rv0678	1	wt				wt																										wt
1297	[10]	Ismail NA, EBioMedicine 2018	extra information from author	clinical	naive	SA218		S	0.25	0.03							WGS/atpE, pepQ, Rv1979c and Rv0678	0	wt				wt																										wt
1298	[10]	Ismail NA, EBioMedicine 2018	extra information from author	clinical	naive	SA219		S	0.5	0.03							WGS/atpE, pepQ, Rv1979c and Rv0678	0	wt				wt																										wt
1299	[10]	Ismail NA, EBioMedicine 2018	extra information from author	clinical	naive	SA220		S	0.5	0.03							WGS/atpE, pepQ, Rv1979c and Rv0678	0	wt				wt																										wt
1300	[10]	Ismail NA, EBioMedicine 2018	extra information from author	clinical	naive	SA221		S	0.25	0.06							WGS/atpE, pepQ, Rv1979c and Rv0678	0	wt				wt																										wt
1301	[10]	Ismail NA, EBioMedicine 2018	extra information from author	clinical	naive	SA222		S	0.5	0.03							WGS/atpE, pepQ, Rv1979c and Rv0678	1	wt				wt																										wt
1302	[10]	Ismail NA, EBioMedicine 2018	extra information from author	clinical	naive	SA223		S	0.25	0.06							WGS/atpE, pepQ, Rv1979c and Rv0678	0	wt				wt																										wt
1303	[10]	Ismail NA, EBioMedicine 2018	extra information from author	clinical	naive	SA224		S	0.25	0.03							WGS/atpE, pepQ, Rv1979c and Rv0678	1	wt				wt																										wt
1304	[10]	Ismail NA, EBioMedicine 2018	extra information from author	clinical	naive	SA225		S	0.25	0.06							WGS/atpE, pepQ, Rv1979c and Rv0678	0	wt				wt																										wt
1305	[10]	Ismail NA, EBioMedicine 2018	extra information from author	clinical	naive	SA226		S	0.25	0.03							WGS/atpE, pepQ, Rv1979c and Rv0678	1	wt				wt																										wt
1306	[10]	Ismail NA, EBioMedicine 2018	extra information from author	clinical	naive	SA227		S	0.5	0.12							WGS/atpE, pepQ, Rv1979c and Rv0678	1	wt				wt																										wt
1307	[10]	Ismail NA, EBioMedicine 2018	extra information from author	clinical	naive	SA228		S	0.25	0.015							WGS/atpE, pepQ, Rv1979c and Rv0678	1	wt				wt																										wt
1308	[10]	Ismail NA, EBioMedicine 2018	extra information from author	clinical	naive	SA229		S	0.5	0.06							WGS/atpE, pepQ, Rv1979c and Rv0678	1	wt				wt																										wt
1309	[10]	Ismail NA, EBioMedicine 2018	extra information from author	clinical	naive	SA230		S	1	0.06							WGS/atpE, pepQ, Rv1979c and Rv0678	1	wt				wt																										wt
1310	[10]	Ismail NA, EBioMedicine 2018	extra information from author	clinical	naive	SA231		S	1	0.03							WGS/atpE, pepQ, Rv1979c and Rv0678	0	wt				wt																										wt
1311	[10]	Ismail NA, EBioMedicine 2018	extra information from author	clinical	naive	SA232		S	0.5	0.015							WGS/atpE, pepQ, Rv1979c and Rv0678	0	wt				wt																										wt
1312	[10]	Ismail NA, EBioMedicine 2018	extra information from author	clinical	naive	SA233		S	1	0.03							WGS/atpE, pepQ, Rv1979c and Rv0678	0	wt				wt																										wt
1313	[10]	Ismail NA, EBioMedicine 2018	extra information from author	clinical	naive	SA234		S	≤0.12	0.06							WGS/atpE, pepQ, Rv1979c and Rv0678	1	wt				wt																										wt
1314	[10]	Ismail NA, EBioMedicine 2018	extra information from author	clinical	naive	SA235		S	0.5	0.03							WGS/atpE, pepQ, Rv1979c and Rv0678	1	wt				wt																										wt
1315	[10]	Ismail NA, EBioMedicine 2018	extra information from author	clinical	naive	SA236		S	0.5	0.03							WGS/atpE, pepQ, Rv1979c and Rv0678	0	wt				wt																										wt
1316	[10]	Ismail NA, EBioMedicine 2018	extra information from author	clinical	naive	SA237		S	0.5	0.06							WGS/atpE, pepQ, Rv1979c and Rv0678	0	wt				wt																										wt
1317	[10]	Ismail NA, EBioMedicine 2018	extra information from author	clinical	naive	SA238		S	0.5	0.03							WGS/atpE, pepQ, Rv1979c and Rv0678	0	wt				wt																										wt
1318	[10]	Ismail NA, EBioMedicine 2018	extra information from author	clinical	naive	SA239		S	1	0.03							WGS/atpE, pepQ, Rv1979c and Rv0678	0	wt				wt																										wt
1319	[10]	Ismail NA, EBioMedicine 2018	extra information from author	clinical	naive	SA240		S	0.25	0.12							WGS/atpE, pepQ, Rv1979c and Rv0678	1	wt				wt																										wt
1320	[10]	Ismail NA, EBioMedicine 2018	extra information from author	clinical	naive	SA241		S	0.5	0.03							WGS/atpE, pepQ, Rv1979c and Rv0678	1	wt				wt																										wt
1321	[10]	Ismail NA, EBioMedicine 2018	extra information from author	clinical	naive	SA242		S	0.25	≤0.008							WGS/atpE, pepQ, Rv1979c and Rv0678	0	wt				wt																										wt
1322	[10]	Ismail NA, EBioMedicine 2018	extra information from author	clinical	naive	SA243		S	0.25	0.06							WGS/atpE, pepQ, Rv1979c and Rv0678	0	wt				wt																										wt
1323	[10]	Ismail NA, EBioMedicine 2018	extra information from author	clinical	naive	SA244		S	0.25	0.03							WGS/atpE, pepQ, Rv1979c and Rv0678	0	wt				wt																										wt
1324	[10]	Ismail NA, EBioMedicine 2018	extra information from author	clinical	naive	SA245		S	≤0.12	0.03							WGS/atpE, pepQ, Rv1979c and Rv0678	0	wt				wt																										wt
1325	[10]	Ismail NA, EBioMedicine 2018	extra information from author	clinical	naive	SA246		S	1	0.015							WGS/atpE, pepQ, Rv1979c and Rv0678	0	wt				wt																										wt
1326	[10]	Ismail NA, EBioMedicine 2018	extra information from author	clinical	naive	SA247		S	0.5	0.06							WGS/atpE, pepQ, Rv1979c and Rv0678	1	wt				wt																										wt
1327	[10]	Ismail NA, EBioMedicine 2018	extra information from author	clinical	naive	SA248		S	0.25	0.03							WGS/atpE, pepQ, Rv1979c and Rv0678	1	wt				wt																										wt
1328	[10]	Ismail NA, EBioMedicine 2018	extra information from author	clinical	naive	SA249		S	1	≤0.008							WGS/atpE, pepQ, Rv1979c and Rv0678	0	wt				wt																										wt
1329	[10]	Ismail NA, EBioMedicine 2018	extra information from author	clinical	naive	SA250		S	0.25	0.06							WGS/atpE, pepQ, Rv1979c and Rv0678	1	wt				wt																										wt
1330	[10]	Ismail NA, EBioMedicine 2018	extra information from author	clinical	naive	SA251		S	≤0.12	0.015							WGS/atpE, pepQ, Rv1979c and Rv0678	0	wt				wt																										wt
1331	[10]	Ismail NA, EBioMedicine 2018	extra information from author	clinical	naive	SA252		S	≤0.12	0.03							WGS/atpE, pepQ, Rv1979c and Rv0678	0	wt				wt																										wt
1332	[10]	Ismail NA, EBioMedicine 2018	extra information from author	clinical	naive	SA253		S	0.5	0.06							WGS/atpE, pepQ, Rv1979c and Rv0678	1	wt				wt																										wt
1333	[10]	Ismail NA, EBioMedicine 2018	extra information from author	clinical	naive	SA254		S	≤0.12	0.015							WGS/atpE, pepQ, Rv1979c and Rv0678	0	wt				wt																										wt
1334	[10]	Ismail NA, EBioMedicine 2018	extra information from author	clinical	naive	SA255		S	0.25	0.06							WGS/atpE, pepQ, Rv1979c and Rv0678	1	wt				wt																										wt
1335	[10]	Ismail NA, EBioMedicine 2018	extra information from author	clinical	naive	SA256		S	0.5	0.06							WGS/atpE, pepQ, Rv1979c and Rv0678	1	wt				wt																										wt
1336	[10]	Ismail NA, EBioMedicine 2018	extra information from author	clinical	naive	SA257		S	1	0.06							WGS/atpE, pepQ, Rv1979c and Rv0678	0	wt				wt																										wt
1337	[10]	Ismail NA, EBioMedicine 2018	extra information from author	clinical	naive	SA258		S	0.5	0.015							WGS/atpE, pepQ, Rv1979c and Rv0678	0	wt				wt																										wt
1338	[10]	Ismail NA, EBioMedicine 2018	extra information from author	clinical	naive	SA259		S	≤0.12	≤0.008							WGS/atpE, pepQ, Rv1979c and Rv0678	0	wt				wt																										wt
1339	[10]	Ismail NA, EBioMedicine 2018	extra information from author	clinical	naive	SA260		S	0.25	0.03							WGS/atpE, pepQ, Rv1979c and Rv0678	0	wt				wt																										wt
1340	[10]	Ismail NA, EBioMedicine 2018	extra information from author	clinical	naive	SA261		S	≤0.12	≤0.008							WGS/atpE, pepQ, Rv1979c and Rv0678	0	wt				wt																										wt
1341	[10]	Ismail NA, EBioMedicine 2018	extra information from author	clinical	naive	SA262		S	0.5	0.03							WGS/atpE, pepQ, Rv1979c and Rv0678	0	wt				wt																										wt
1342	[10]	Ismail NA, EBioMedicine 2018	extra information from author	clinical	naive	SA263		S	1	0.06							WGS/atpE, pepQ, Rv1979c and Rv0678	1	wt				wt																										wt
1343	[10]	Ismail NA, EBioMedicine 2018	extra information from author	clinical	naive	SA264		S	≤0.12	0.015							WGS/atpE, pepQ, Rv1979c and Rv0678	0	wt				wt																										wt
1344	[10]	Ismail NA, EBioMedicine 2018	extra information from author	clinical	naive	SA265		S	0.5	0.06							WGS/atpE, pepQ, Rv1979c and Rv0678	1	wt				wt																										wt
1345	[10]	Ismail NA, EBioMedicine 2018	extra information from author	clinical	naive	SA266		S	≤0.12	0.015							WGS/atpE, pepQ, Rv1979c and Rv0678	0	wt				wt																										wt
1346	[10]	Ismail NA, EBioMedicine 2018	extra information from author	clinical	naive	SA267		S	0.5	0.03							WGS/atpE, pepQ, Rv1979c and Rv0678	0	wt				wt																										wt
1347	[10]	Ismail NA, EBioMedicine 2018	extra information from author	clinical	naive	SA268		S	≤0.12	0.015							WGS/atpE, pepQ, Rv1979c and Rv0678	0	wt				wt																										wt
1348	[10]	Ismail NA, EBioMedicine 2018	extra information from author	clinical	naive	SA269		S	0.5	0.06							WGS/atpE, pepQ, Rv1979c and Rv0678	1	wt				wt																										wt
1349	[10]	Ismail NA, EBioMedicine 2018	extra information from author	clinical	naive	SA270		S	≤0.12	0.015							WGS/atpE, pepQ, Rv1979c and Rv0678	0	wt				wt																										wt
1350	[10]	Ismail NA, EBioMedicine 2018	extra information from author	clinical	naive	SA271		S	1	0.015							WGS/atpE, pepQ, Rv1979c and Rv0678	1	wt				wt																										wt
1351	[10]	Ismail NA, EBioMedicine 2018	extra information from author	clinical	naive	SA272		S	0.5	0.06							WGS/atpE, pepQ, Rv1979c and Rv0678	1	wt				wt																										wt
1352	[10]	Ismail NA, EBioMedicine 2018	extra information from author	clinical	naive	SA273		S	≤0.12	0.06							WGS/atpE, pepQ, Rv1979c and Rv0678	0	wt				wt																										wt
1353	[10]	Ismail NA, EBioMedicine 2018	extra information from author	clinical	naive	SA274		S	≤0.12	≤0.008							WGS/atpE, pepQ, Rv1979c and Rv0678	0	wt				wt																										wt
1354	[10]	Ismail NA, EBioMedicine 2018	extra information from author	clinical	naive	SA275		S	0.5	0.015							WGS/atpE, pepQ, Rv1979c and Rv0678	0	wt				wt																										wt
1355	[10]	Ismail NA, EBioMedicine 2018	extra information from author	clinical	naive	SA276		S	1	0.03							WGS/atpE, pepQ, Rv1979c and Rv0678	0	wt				wt																										wt
1356	[10]	Ismail NA, EBioMedicine 2018	extra information from author	clinical	naive	SA277		S	1	0.06							WGS/atpE, pepQ, Rv1979c and Rv0678	0	wt				wt																										wt
1357	[10]	Ismail NA, EBioMedicine 2018	extra information from author	clinical	naive	SA278		S	0.5	0.03							WGS/atpE, pepQ, Rv1979c and Rv0678	1	wt				wt																										wt
1358	[10]	Ismail NA, EBioMedicine 2018	extra information from author	clinical	naive	SA279		S	0.5	0.03							WGS/atpE, pepQ, Rv1979c and Rv0678	1	wt				wt																										wt
1359	[10]	Ismail NA, EBioMedicine 2018	extra information from author	clinical	naive	SA280		S	0.25	0.06							WGS/atpE, pepQ, Rv1979c and Rv0678	1	wt				wt																										wt
1360	[10]	Ismail NA, EBioMedicine 2018	extra information from author	clinical	naive	SA281		S	0.5	0.12							WGS/atpE, pepQ, Rv1979c and Rv0678	1	wt				wt																										wt
1361	[10]	Ismail NA, EBioMedicine 2018	extra information from author	clinical	naive	SA282		S	0.5	0.03							WGS/atpE, pepQ, Rv1979c and Rv0678	1	wt				wt																										wt
1362	[10]	Ismail NA, EBioMedicine 2018	extra information from author	clinical	naive	SA283		S	0.5	0.03							WGS/atpE, pepQ, Rv1979c and Rv0678	0	wt				wt																										wt
1363	[10]	Ismail NA, EBioMedicine 2018	extra information from author	clinical	naive	SA284		S	0.5	0.03							WGS/atpE, pepQ, Rv1979c and Rv0678	1	wt				wt																										wt
1364	[10]	Ismail NA, EBioMedicine 2018	extra information from author	clinical	naive	SA285		S	0.5	0.06							WGS/atpE, pepQ, Rv1979c and Rv0678	0	wt				wt																										wt
1365	[10]	Ismail NA, EBioMedicine 2018	extra information from author	clinical	naive	SA286		S	0.25	0.06							WGS/atpE, pepQ, Rv1979c and Rv0678	1	wt				wt																										wt
1366	[10]	Ismail NA, EBioMedicine 2018	extra information from author	clinical	naive	SA287		S	0.25	0.06							WGS/atpE, pepQ, Rv1979c and Rv0678	0	wt				wt																										wt
1367	[10]	Ismail NA, EBioMedicine 2018	extra information from author	clinical	naive	SA288		S	0.5	0.03							WGS/atpE, pepQ, Rv1979c and Rv0678	0	wt				wt																										wt
1368	[10]	Ismail NA, EBioMedicine 2018	extra information from author	clinical	naive	SA289		S	0.5	0.06							WGS/atpE, pepQ, Rv1979c and Rv0678	0	wt				wt																										wt
1369	[10]	Ismail NA, EBioMedicine 2018	extra information from author	clinical	naive	SA290		S	1	0.06							WGS/atpE, pepQ, Rv1979c and Rv0678	0	wt				wt																										wt
1370	[10]	Ismail NA, EBioMedicine 2018	extra information from author	clinical	naive	SA291		S	0.5	0.06							WGS/atpE, pepQ, Rv1979c and Rv0678	0	wt				wt																										wt
1371	[10]	Ismail NA, EBioMedicine 2018	extra information from author	clinical	naive	SA292		S	0.5	0.015							WGS/atpE, pepQ, Rv1979c and Rv0678	1	wt				wt																										wt
1372	[10]	Ismail NA, EBioMedicine 2018	extra information from author	clinical	naive	SA293		S	1	0.06							WGS/atpE, pepQ, Rv1979c and Rv0678	0	wt				wt																										wt
1373	[10]	Ismail NA, EBioMedicine 2018	extra information from author	clinical	naive	SA294		S	0.5	0.12							WGS/atpE, pepQ, Rv1979c and Rv0678	1	wt				wt																										wt
1374	[10]	Ismail NA, EBioMedicine 2018	extra information from author	clinical	naive	SA295		S	0.5	0.03							WGS/atpE, pepQ, Rv1979c and Rv0678	0	wt				wt																										wt
1375	[10]	Ismail NA, EBioMedicine 2018	extra information from author	clinical	naive	SA296		S	0.5	0.03							WGS/atpE, pepQ, Rv1979c and Rv0678	0	wt				wt																										wt
1376	[10]	Ismail NA, EBioMedicine 2018	extra information from author	clinical	naive	SA297		S	0.25	0.12							WGS/atpE, pepQ, Rv1979c and Rv0678	1	wt				wt																										wt
1377	[10]	Ismail NA, EBioMedicine 2018	extra information from author	clinical	naive	SA298		S	≤0.12	0.06							WGS/atpE, pepQ, Rv1979c and Rv0678	0	wt				wt																										wt
1378	[10]	Ismail NA, EBioMedicine 2018	extra information from author	clinical	naive	SA299		S	0.25	0.06							WGS/atpE, pepQ, Rv1979c and Rv0678	0	wt				wt																										wt
1379	[10]	Ismail NA, EBioMedicine 2018	extra information from author	clinical	naive	SA300		S	0.5	0.03							WGS/atpE, pepQ, Rv1979c and Rv0678	1	wt				wt																										wt
1380	[10]	Ismail NA, EBioMedicine 2018	extra information from author	clinical	naive	SA301		S	0.5	0.12							WGS/atpE, pepQ, Rv1979c and Rv0678	1	wt				wt																										wt
1381	[10]	Ismail NA, EBioMedicine 2018	extra information from author	clinical	naive	SA302		S	0.5	0.12							WGS/atpE, pepQ, Rv1979c and Rv0678	0	wt				wt																										wt
1382	[10]	Ismail NA, EBioMedicine 2018	extra information from author	clinical	naive	SA303		S	0.25	0.12							WGS/atpE, pepQ, Rv1979c and Rv0678	1	wt				wt																										wt
1383	[10]	Ismail NA, EBioMedicine 2018	extra information from author	clinical	naive	SA304		S	0.5	0.03							WGS/atpE, pepQ, Rv1979c and Rv0678	0	wt				wt																										wt
1384	[10]	Ismail NA, EBioMedicine 2018	extra information from author	clinical	naive	SA305		S	0.25	≤0.008							WGS/atpE, pepQ, Rv1979c and Rv0678	0	wt				wt																										wt
1385	[10]	Ismail NA, EBioMedicine 2018	extra information from author	clinical	naive	SA306		S	0.25	0.03							WGS/atpE, pepQ, Rv1979c and Rv0678	0	wt				wt																										wt
1386	[10]	Ismail NA, EBioMedicine 2018	extra information from author	clinical	naive	SA307		S	0.5	0.06							WGS/atpE, pepQ, Rv1979c and Rv0678	1	wt				wt																										wt
1387	[10]	Ismail NA, EBioMedicine 2018	extra information from author	clinical	naive	SA308		S	≤0.12	0.03							WGS/atpE, pepQ, Rv1979c and Rv0678	0	wt				wt																										wt
1388	[10]	Ismail NA, EBioMedicine 2018	extra information from author	clinical	naive	SA309		S	≤0.12	0.03							WGS/atpE, pepQ, Rv1979c and Rv0678	0	wt				wt																										wt
1389	[10]	Ismail NA, EBioMedicine 2018	extra information from author	clinical	naive	SA310		S	0.5	0.03							WGS/atpE, pepQ, Rv1979c and Rv0678	1	wt				wt																										wt
1390	[10]	Ismail NA, EBioMedicine 2018	extra information from author	clinical	naive	SA311		S	0.25	0.03							WGS/atpE, pepQ, Rv1979c and Rv0678	0	wt				wt																										wt
1391	[10]	Ismail NA, EBioMedicine 2018	extra information from author	clinical	naive	SA312		S	0.25	0.03							WGS/atpE, pepQ, Rv1979c and Rv0678	0	wt				wt																										wt
1392	[10]	Ismail NA, EBioMedicine 2018	extra information from author	clinical	naive	SA313		S	0.5	0.03							WGS/atpE, pepQ, Rv1979c and Rv0678	0	wt				wt																										wt
1393	[10]	Ismail NA, EBioMedicine 2018	extra information from author	clinical	naive	SA314		S	0.5	0.03							WGS/atpE, pepQ, Rv1979c and Rv0678	1	wt				wt																										wt
1394	[10]	Ismail NA, EBioMedicine 2018	extra information from author	clinical	naive	SA315		S	0.25	0.03							WGS/atpE, pepQ, Rv1979c and Rv0678	1	wt				wt																										wt
1395	[10]	Ismail NA, EBioMedicine 2018	extra information from author	clinical	naive	SA316		S	0.5	0.06							WGS/atpE, pepQ, Rv1979c and Rv0678	1	wt				wt																										wt
1396	[10]	Ismail NA, EBioMedicine 2018	extra information from author	clinical	naive	SA317		S	0.5	0.06							WGS/atpE, pepQ, Rv1979c and Rv0678	1	wt				wt																										wt
1397	[10]	Ismail NA, EBioMedicine 2018	extra information from author	clinical	naive	SA318		S	0.5	0.06							WGS/atpE, pepQ, Rv1979c and Rv0678	1	wt				wt																										wt
1398	[10]	Ismail NA, EBioMedicine 2018	extra information from author	clinical	naive	SA319		S	0.5	0.06							WGS/atpE, pepQ, Rv1979c and Rv0678	1	wt				wt																										wt
1399	[10]	Ismail NA, EBioMedicine 2018	extra information from author	clinical	naive	SA320		S	0.5	0.03							WGS/atpE, pepQ, Rv1979c and Rv0678	0	wt				wt																										wt
1400	[10]	Ismail NA, EBioMedicine 2018	extra information from author	clinical	naive	SA321		S	0.25	0.06							WGS/atpE, pepQ, Rv1979c and Rv0678	0	wt				wt																										wt
1401	[10]	Ismail NA, EBioMedicine 2018	extra information from author	clinical	naive	SA322		S	0.5	0.06							WGS/atpE, pepQ, Rv1979c and Rv0678	1	wt				wt																										wt
1402	[10]	Ismail NA, EBioMedicine 2018	extra information from author	clinical	naive	SA323		S	1	≤0.008							WGS/atpE, pepQ, Rv1979c and Rv0678	0	wt				wt																										wt
1403	[10]	Ismail NA, EBioMedicine 2018	extra information from author	clinical	naive	SA324		S	0.5	0.12							WGS/atpE, pepQ, Rv1979c and Rv0678	1	wt				wt																										wt
1404	[10]	Ismail NA, EBioMedicine 2018	extra information from author	clinical	naive	SA325		S	0.25	0.06							WGS/atpE, pepQ, Rv1979c and Rv0678	0	wt				wt																										wt
1405	[10]	Ismail NA, EBioMedicine 2018	extra information from author	clinical	naive	SA326		S	≤0.12	0.015							WGS/atpE, pepQ, Rv1979c and Rv0678	0	wt				wt																										wt
1406	[10]	Ismail NA, EBioMedicine 2018	extra information from author	clinical	naive	SA327		S	1	0.06							WGS/atpE, pepQ, Rv1979c and Rv0678	1	wt				wt																										A352G
1407	[10]	Ismail NA, EBioMedicine 2018	extra information from author	clinical	naive	SA328		S	0.5	0.03							WGS/atpE, pepQ, Rv1979c and Rv0678	1	wt				wt																										wt
1408	[10]	Ismail NA, EBioMedicine 2018	extra information from author	clinical	naive	SA329		S	0.25	0.03							WGS/atpE, pepQ, Rv1979c and Rv0678	0	wt				wt																										wt
1409	[10]	Ismail NA, EBioMedicine 2018	extra information from author	clinical	naive	SA330		S	0.25	0.03							WGS/atpE, pepQ, Rv1979c and Rv0678	0	wt				wt																										wt
1410	[10]	Ismail NA, EBioMedicine 2018	extra information from author	clinical	naive	SA331		S	0.5	0.03							WGS/atpE, pepQ, Rv1979c and Rv0678	0	wt				wt																										wt
1411	[10]	Ismail NA, EBioMedicine 2018	extra information from author	clinical	naive	SA332		S	1	0.12							WGS/atpE, pepQ, Rv1979c and Rv0678	0	wt				wt																										wt
1412	[10]	Ismail NA, EBioMedicine 2018	extra information from author	clinical	naive	SA333		S	0.25	0.015							WGS/atpE, pepQ, Rv1979c and Rv0678	0	wt				wt																										wt
1413	[10]	Ismail NA, EBioMedicine 2018	extra information from author	clinical	naive	SA334		S	0.5	0.06							WGS/atpE, pepQ, Rv1979c and Rv0678	1	wt				wt																										wt
1414	[10]	Ismail NA, EBioMedicine 2018	extra information from author	clinical	naive	SA335		S	0.5	0.03							WGS/atpE, pepQ, Rv1979c and Rv0678	1	wt				wt																										C371T
1415	[10]	Ismail NA, EBioMedicine 2018	extra information from author	clinical	naive	SA336		S	0.25	0.015							WGS/atpE, pepQ, Rv1979c and Rv0678	0	wt				wt																										wt
1416	[10]	Ismail NA, EBioMedicine 2018	extra information from author	clinical	naive	SA337		S	0.5	0.06							WGS/atpE, pepQ, Rv1979c and Rv0678	0	wt				wt																										wt
1417	[10]	Ismail NA, EBioMedicine 2018	extra information from author	clinical	naive	SA338		S	0.5	0.03							WGS/atpE, pepQ, Rv1979c and Rv0678	1	wt				wt																										wt
1418	[10]	Ismail NA, EBioMedicine 2018	extra information from author	clinical	naive	SA339		S	0.5	0.015							WGS/atpE, pepQ, Rv1979c and Rv0678	1	wt				wt																										wt
1419	[10]	Ismail NA, EBioMedicine 2018	extra information from author	clinical	naive	SA340		S	0.5	0.03							WGS/atpE, pepQ, Rv1979c and Rv0678	0	wt				wt																										wt
1420	[10]	Ismail NA, EBioMedicine 2018	extra information from author	clinical	naive	SA341		S	≤0.12	0.06							WGS/atpE, pepQ, Rv1979c and Rv0678	0	wt				wt																										wt
1421	[10]	Ismail NA, EBioMedicine 2018	extra information from author	clinical	naive	SA342		S	0.5	0.06							WGS/atpE, pepQ, Rv1979c and Rv0678	0	wt				wt																										wt
1422	[10]	Ismail NA, EBioMedicine 2018	extra information from author	clinical	naive	SA343		S	≤0.12	0.03							WGS/atpE, pepQ, Rv1979c and Rv0678	1	wt				wt																										wt
1423	[10]	Ismail NA, EBioMedicine 2018	extra information from author	clinical	naive	SA344		S	1	0.06							WGS/atpE, pepQ, Rv1979c and Rv0678	0	wt				wt																										wt
1424	[10]	Ismail NA, EBioMedicine 2018	extra information from author	clinical	naive	SA345		S	0.5	0.06							WGS/atpE, pepQ, Rv1979c and Rv0678	0	wt				wt																										wt
1425	[10]	Ismail NA, EBioMedicine 2018	extra information from author	clinical	naive	SA346		S	0.25	≤0.008							WGS/atpE, pepQ, Rv1979c and Rv0678	0	wt				wt																										wt
1426	[10]	Ismail NA, EBioMedicine 2018	extra information from author	clinical	naive	SA347		S	0.25	0.015							WGS/atpE, pepQ, Rv1979c and Rv0678	0	wt				wt																										wt
1427	[10]	Ismail NA, EBioMedicine 2018	extra information from author	clinical	naive	SA348		S	0.5	0.03							WGS/atpE, pepQ, Rv1979c and Rv0678	0	wt				wt																										wt
1428	[10]	Ismail NA, EBioMedicine 2018	extra information from author	clinical	naive	SA349		S	0.25	0.03							WGS/atpE, pepQ, Rv1979c and Rv0678	0	wt				wt																										wt
1429	[10]	Ismail NA, EBioMedicine 2018	extra information from author	clinical	naive	SA350		S	0.25	0.03							WGS/atpE, pepQ, Rv1979c and Rv0678	1	wt				wt																										wt
1430	[10]	Ismail NA, EBioMedicine 2018	extra information from author	clinical	naive	SA351		S	1	0.12							WGS/atpE, pepQ, Rv1979c and Rv0678	1	wt				C158T	S53L																									wt
1431	[10]	Ismail NA, EBioMedicine 2018	extra information from author	clinical	naive	SA352		S	≤0.12	≤0.008							WGS/atpE, pepQ, Rv1979c and Rv0678	0	wt				wt																										wt
1432	[10]	Ismail NA, EBioMedicine 2018	extra information from author	clinical	naive	SA353		S	0.25	0.06							WGS/atpE, pepQ, Rv1979c and Rv0678	1	wt				wt																										wt
1433	[10]	Ismail NA, EBioMedicine 2018	extra information from author	clinical	naive	SA354		S	0.25	0.06							WGS/atpE, pepQ, Rv1979c and Rv0678	0	wt				wt																										wt
1434	[10]	Ismail NA, EBioMedicine 2018	extra information from author	clinical	naive	SA355		S	0.25	0.015							WGS/atpE, pepQ, Rv1979c and Rv0678	0	wt				wt																										wt
1435	[10]	Ismail NA, EBioMedicine 2018	extra information from author	clinical	naive	SA356		S	0.5	0.015							WGS/atpE, pepQ, Rv1979c and Rv0678	1	wt				wt																										wt
1436	[10]	Ismail NA, EBioMedicine 2018	extra information from author	clinical	naive	SA357		S	0.5	0.015							WGS/atpE, pepQ, Rv1979c and Rv0678	1	wt				wt																										wt
1437	[10]	Ismail NA, EBioMedicine 2018	extra information from author	clinical	naive	SA358		S	0.5	0.06							WGS/atpE, pepQ, Rv1979c and Rv0678	0	wt				wt																										wt
1438	[10]	Ismail NA, EBioMedicine 2018	extra information from author	clinical	naive	SA359		S	0.5	0.06							WGS/atpE, pepQ, Rv1979c and Rv0678	1	wt				wt																										wt
1439	[10]	Ismail NA, EBioMedicine 2018	extra information from author	clinical	naive	SA360		S	0.5	0.03							WGS/atpE, pepQ, Rv1979c and Rv0678	0	wt				wt																										wt
1440	[10]	Ismail NA, EBioMedicine 2018	extra information from author	clinical	naive	SA361		S	0.5	0.015							WGS/atpE, pepQ, Rv1979c and Rv0678	1	wt				wt																										wt
1441	[10]	Ismail NA, EBioMedicine 2018	extra information from author	clinical	naive	SA362		S	0.5	0.03							WGS/atpE, pepQ, Rv1979c and Rv0678	0	wt				wt																										wt
1442	[10]	Ismail NA, EBioMedicine 2018	extra information from author	clinical	naive	SA363		S	0.25	0.03							WGS/atpE, pepQ, Rv1979c and Rv0678	0	wt				wt																										wt
1443	[10]	Ismail NA, EBioMedicine 2018	extra information from author	clinical	naive	SA364		S	≤0.12	≤0.008							WGS/atpE, pepQ, Rv1979c and Rv0678	0	wt				wt																										wt
1444	[10]	Ismail NA, EBioMedicine 2018	extra information from author	clinical	naive	SA365		S	1	0.03							WGS/atpE, pepQ, Rv1979c and Rv0678	0	wt				wt																										wt
1445	[10]	Ismail NA, EBioMedicine 2018	extra information from author	clinical	naive	SA366		S	0.25	0.12							WGS/atpE, pepQ, Rv1979c and Rv0678	1	wt				wt																										wt
1446	[10]	Ismail NA, EBioMedicine 2018	extra information from author	clinical	naive	SA367		R	2	0.25							WGS/atpE, pepQ, Rv1979c and Rv0678	1	wt				A152C	Q51P																									wt
1447	[10]	Ismail NA, EBioMedicine 2018	extra information from author	clinical	naive	SA368		I	4	0.12							WGS/atpE, pepQ, Rv1979c and Rv0678	1	wt				wt																										wt
1448	[10]	Ismail NA, EBioMedicine 2018	extra information from author	clinical	naive	SA369		S	0.25	0.03							WGS/atpE, pepQ, Rv1979c and Rv0678	0	wt				wt																										wt
1449	[10]	Ismail NA, EBioMedicine 2018	extra information from author	clinical	naive	SA370		S	1	0.06							WGS/atpE, pepQ, Rv1979c and Rv0678	1	wt				wt																										wt
1450	[10]	Ismail NA, EBioMedicine 2018	extra information from author	clinical	naive	SA371		S	1	0.06							WGS/atpE, pepQ, Rv1979c and Rv0678	0	wt				wt																										wt
1451	[10]	Ismail NA, EBioMedicine 2018	extra information from author	clinical	naive	SA372		S	≤0.12	0.06							WGS/atpE, pepQ, Rv1979c and Rv0678	0	wt				wt																										wt
1452	[10]	Ismail NA, EBioMedicine 2018	extra information from author	clinical	naive	SA373		S	≤0.12	0.03							WGS/atpE, pepQ, Rv1979c and Rv0678	0	wt				wt																										wt
1453	[10]	Ismail NA, EBioMedicine 2018	extra information from author	clinical	naive	SA374		S	1	0.12							WGS/atpE, pepQ, Rv1979c and Rv0678	0	wt				wt																										wt
1454	[10]	Ismail NA, EBioMedicine 2018	extra information from author	clinical	naive	SA375		S	≤0.12	0.06							WGS/atpE, pepQ, Rv1979c and Rv0678	1	wt				wt																										wt
1455	[10]	Ismail NA, EBioMedicine 2018	extra information from author	clinical	naive	SA376		S	≤0.12	0.06							WGS/atpE, pepQ, Rv1979c and Rv0678	0	wt				wt																										wt
1456	[10]	Ismail NA, EBioMedicine 2018	extra information from author	clinical	naive	SA377		S	0.25	0.015							WGS/atpE, pepQ, Rv1979c and Rv0678	0	wt				wt																										wt
1457	[10]	Ismail NA, EBioMedicine 2018	extra information from author	clinical	naive	SA378		S	1	0.015							WGS/atpE, pepQ, Rv1979c and Rv0678	0	wt				wt																										wt
1458	[11]	Martinez E, Tuberculosis 2018		clinical	NR	06-1149-0001		S						0.016			WGS/atpE, rv0678, pepQ	0	wt				wt																										wt
1459	[11]	Martinez E, Tuberculosis 2018		clinical	NR	Mtb53		S						0.016			WGS/atpE, rv0678, pepQ	0	wt				wt																										wt
1460	[11]	Martinez E, Tuberculosis 2018		clinical	NR	09-1149-0001		S						0.016			WGS/atpE, rv0678, pepQ	0	wt				wt																										wt
1461	[11]	Martinez E, Tuberculosis 2018		clinical	NR	09-1149-0005		S						0.031			WGS/atpE, rv0678, pepQ	0	wt				wt																										wt
1462	[11]	Martinez E, Tuberculosis 2018		clinical	NR	Mtb78		S						0.016			WGS/atpE, rv0678, pepQ	0	wt				wt																										wt
1463	[11]	Martinez E, Tuberculosis 2018		clinical	NR	09-1149-0006		S						0.016			WGS/atpE, rv0678, pepQ	0	wt				wt																										wt
1464	[11]	Martinez E, Tuberculosis 2018		clinical	NR	12-1149-0003		S						0.016			WGS/atpE, rv0678, pepQ	0	wt				wt																										wt
1465	[11]	Martinez E, Tuberculosis 2018		clinical	NR	Mtb35		S						0.016			WGS/atpE, rv0678, pepQ	0	wt				wt																										wt
1466	[11]	Martinez E, Tuberculosis 2018		clinical	NR	Mtb23		S						0.016			WGS/atpE, rv0678, pepQ	0	wt				wt																										wt
1467	[11]	Martinez E, Tuberculosis 2018		clinical	NR	Mtb15		S						0.016			WGS/atpE, rv0678, pepQ	0	wt				wt																										wt
1468	[11]	Martinez E, Tuberculosis 2018		clinical	NR	Mtb63		S						0.016			WGS/atpE, rv0678, pepQ	0	wt				wt																										wt
1469	[11]	Martinez E, Tuberculosis 2018		clinical	NR	Mtb98		S						0.016			WGS/atpE, rv0678, pepQ	0	wt				wt																										wt
1470	[11]	Martinez E, Tuberculosis 2018		clinical	NR	Mtb40		S						0.016			WGS/atpE, rv0678, pepQ	0	wt				wt																										wt
1471	[11]	Martinez E, Tuberculosis 2018		clinical	NR	Mtb76		S						0.016			WGS/atpE, rv0678, pepQ	0	wt				wt																										wt
1472	[11]	Martinez E, Tuberculosis 2018		clinical	NR	13-1149-0008		S						0.016			WGS/atpE, rv0678, pepQ	0	wt				wt																										wt
1473	[11]	Martinez E, Tuberculosis 2018		clinical	NR	14-1149-0031		S						0.016			WGS/atpE, rv0678, pepQ	0	wt				wt																										wt
1474	[11]	Martinez E, Tuberculosis 2018		clinical	NR	Mtb69		S						0.016			WGS/atpE, rv0678, pepQ	0	wt				wt																										wt
1475	[11]	Martinez E, Tuberculosis 2018		clinical	NR	15-1149-0136		S						0.016			WGS/atpE, rv0678, pepQ	0	wt				wt																										wt
1476	[11]	Martinez E, Tuberculosis 2018		clinical	NR	Mtb59		S						0.031			WGS/atpE, rv0678, pepQ	0	wt				wt																										wt
1477	[11]	Martinez E, Tuberculosis 2018		clinical	NR	Mtb20		S						0.031			WGS/atpE, rv0678, pepQ	0	wt				wt																										wt
1478	[11]	Martinez E, Tuberculosis 2018		clinical	NR	12-1149-0009		S						0.031			WGS/atpE, rv0678, pepQ	0	wt				wt																										wt
1479	[11]	Martinez E, Tuberculosis 2018		clinical	NR	09-1149-0004		S						0.031			WGS/atpE, rv0678, pepQ	0	wt				wt																										wt
1480	[11]	Martinez E, Tuberculosis 2018		clinical	NR	10-1149-0005		S						0.031			WGS/atpE, rv0678, pepQ	0	wt				wt																										wt
1481	[11]	Martinez E, Tuberculosis 2018		clinical	NR	06-1149-0002		S						0.063			WGS/atpE, rv0678, pepQ	0	wt				wt																										wt
1482	[11]	Martinez E, Tuberculosis 2018		clinical	NR	Mtb33		S						0.063			WGS/atpE, rv0678, pepQ	0	wt				wt																										wt
1483	[11]	Martinez E, Tuberculosis 2018		clinical	NR	Mtb67		S						0.063			WGS/atpE, rv0678, pepQ	0	wt				wt																										wt
1484	[11]	Martinez E, Tuberculosis 2018		clinical	NR	13-1149-0003		S						0.063			WGS/atpE, rv0678, pepQ	0	wt				wt																										wt
1485	[11]	Martinez E, Tuberculosis 2018		clinical	NR	13-1149-0004		S						0.063			WGS/atpE, rv0678, pepQ	0	wt				wt																										wt
1486	[11]	Martinez E, Tuberculosis 2018		clinical	NR	13-1149-0007		S						0.063			WGS/atpE, rv0678, pepQ	0	wt				wt																										wt
1487	[11]	Martinez E, Tuberculosis 2018		clinical	NR	Mtb42		S						0.063			WGS/atpE, rv0678, pepQ	0	wt				wt																										wt
1488	[11]	Martinez E, Tuberculosis 2018		clinical	NR	Mtb41		S						0.063			WGS/atpE, rv0678, pepQ	0	wt				wt																										wt
1489	[11]	Martinez E, Tuberculosis 2018		clinical	NR	Mtb70		S						0.063			WGS/atpE, rv0678, pepQ	0	wt				wt																										wt
1490	[11]	Martinez E, Tuberculosis 2018		clinical	NR	Mtb38		S						0.063			WGS/atpE, rv0678, pepQ	0	wt				wt																										wt
1491	[11]	Martinez E, Tuberculosis 2018		clinical	NR	11-1149-0006		S						0.063			WGS/atpE, rv0678, pepQ	0	wt				wt																										wt
1492	[11]	Martinez E, Tuberculosis 2018		clinical	NR	11-1149-0007		S						0.063			WGS/atpE, rv0678, pepQ	0	wt				wt																										wt
1493	[11]	Martinez E, Tuberculosis 2018		clinical	NR	14-1149-0010		S						0.063			WGS/atpE, rv0678, pepQ	0	wt				wt																										wt
1494	[11]	Martinez E, Tuberculosis 2018		clinical	NR	15-1149-0140		S						0.063			WGS/atpE, rv0678, pepQ	0	wt				wt																										wt
1495	[11]	Martinez E, Tuberculosis 2018		clinical	NR	Mtb54		S						0.125			WGS/atpE, rv0678, pepQ	0	wt				wt																										wt
1496	[11]	Martinez E, Tuberculosis 2018		clinical	NR	11-1149-0009		S						0.125			WGS/atpE, rv0678, pepQ	0	wt				wt																										wt
1497	[11]	Martinez E, Tuberculosis 2018		clinical	NR	Mtb21		S						0.125			WGS/atpE, rv0678, pepQ	0	wt				wt																										wt
1498	[11]	Martinez E, Tuberculosis 2018		clinical	NR	14-1149-0011		S						0.125			WGS/atpE, rv0678, pepQ	0	wt				wt																										wt
1499	[28]	Nimmo C, Eur Resp J 2020		clinical	naive	patient F	serial with 617	S			0.06						WGS/atpE, rv0678, pepQ, rv1979	1	wt				wt																										wt
1500	[28]	Nimmo C, Eur Resp J 2020		clinical	naive	patient G	serial with 99	S			0.03						WGS/atpE, rv0678, pepQ, rv1979	1	wt				wt																										wt
1501	[28]	Nimmo C, Eur Resp J 2020		clinical	naive	patient H	serial with 97	S			0.06						WGS/atpE, rv0678, pepQ, rv1979	1	wt				wt																										wt
1502	[28]	Nimmo C, Eur Resp J 2020		clinical	naive	patient I	serial with 91	S			0.03						WGS/atpE, rv0678, pepQ, rv1979	1	wt				wt																										wt
1503	[28]	Nimmo C, Eur Resp J 2020		clinical	naive	patient J	serial with 691, 479	S			0.03						WGS/atpE, rv0678, pepQ, rv1979	1	wt				wt																										wt
1504	[9]	Pang Y, AAC 2017	author confirmed naive status	clinical	naive	Table 4 row 4		R					0.5				Sanger/atpE, rv0678, pepQ	0	wt				wt																										wt
1505	[20]	Polsfuss S, CID 2019		clinical	naive	serial isolate week 0		S						0.015			WGS/?	0	NR				wt																										NR
1506	[41]	Segala E, AAC 2012		spontaneous mutant	NA	Table 2 row 1		R			4						PCR/atpE	1	G187C	A63P			ND																										ND
1507	[41]	Segala E, AAC 2012		spontaneous mutant	NA	Table 2 row 1		R			4						PCR/atpE	1	G187C	A63P			ND																										ND
1508	[41]	Segala E, AAC 2012		spontaneous mutant	NA	Table 2 row 1		R			4						PCR/atpE	1	G187C	A63P			ND																										ND
1509	[41]	Segala E, AAC 2012		spontaneous mutant	NA	Table 2 row 2		R			0.5						PCR/atpE	1	A83G	D28G			ND																										ND
1510	[41]	Segala E, AAC 2012		spontaneous mutant	NA	Table 2 row 2		R			0.5						PCR/atpE	1	A83G	D28G			ND																										ND
1511	[41]	Segala E, AAC 2012		spontaneous mutant	NA	Table 2 row 2		R			0.5						PCR/atpE	1	A83G	D28G			ND																										ND
1512	[41]	Segala E, AAC 2012		spontaneous mutant	NA	Table 2 row 4		R			4						PCR/atpE	1	G187C	A63P			ND																										ND
1513	[41]	Segala E, AAC 2012		spontaneous mutant	NA	Table 2 row 6		R			0.5						PCR/atpE	1	G183T	E61D			ND																										ND
1514	[41]	Segala E, AAC 2012		spontaneous mutant	NA	Table 2 row 8		R			1						PCR/atpE	1	G183T	E61D			ND																										ND
1515	[14]	Torrea G, JAC 2015		clinical	naive	12-1335		R	≥4		1						Sanger/rv0678	0	ND				wt																										ND
1516	[14]	Torrea G, JAC 2015		clinical	naive	97-0990		S	0.06		0.03						Sanger/rv0678	0	ND				wt																										ND
1517	[14]	Torrea G, JAC 2015		clinical	naive	97-1356		S	0.12		0.06						Sanger/rv0678	0	ND				wt																										ND
1518	[14]	Torrea G, JAC 2015		clinical	naive	98-1274		S			0.03						Sanger/rv0678	0	ND				wt																										ND
1519	[14]	Torrea G, JAC 2015		clinical	naive	99-0020		S	0.12		0.06						Sanger/rv0678	0	ND				wt																										ND
1520	[14]	Torrea G, JAC 2015		clinical	naive	99-1856		S	0.5		0.12						Sanger/rv0678	0	ND				wt																										ND
1521	[14]	Torrea G, JAC 2015		clinical	naive	01-0012		S	<0.03		0.03						Sanger/rv0678	0	ND				wt																										ND
1522	[14]	Torrea G, JAC 2015		clinical	naive	01-0026		S	<0.03		0.03						Sanger/rv0678	0	ND				wt																										ND
1523	[14]	Torrea G, JAC 2015		clinical	naive	01-0058		S	0.12		0.03						Sanger/rv0678	0	ND				wt																										ND
1524	[14]	Torrea G, JAC 2015		clinical	naive	01-0069		S	0.12		0.06						Sanger/rv0678	0	ND				wt																										ND
1525	[14]	Torrea G, JAC 2015		clinical	naive	01-0216		S	0.12		0.06						Sanger/rv0678	0	ND				wt																										ND
1526	[14]	Torrea G, JAC 2015		clinical	naive	01-0204		S	0.25		0.06						Sanger/rv0678	0	ND				wt																										ND
1527	[14]	Torrea G, JAC 2015		clinical	naive	01-0294		S	0.25		0.06						Sanger/rv0678	0	ND				wt																										ND
1528	[14]	Torrea G, JAC 2015		clinical	naive	01-0334		S	0.25		0.06						Sanger/rv0678	0	ND				wt																										ND
1529	[14]	Torrea G, JAC 2015		clinical	naive	01-0446		S	0.25		0.06						Sanger/rv0678	0	ND				wt																										ND
1530	[14]	Torrea G, JAC 2015		clinical	naive	01-0643		S	0.25		0.06						Sanger/rv0678	0	ND				wt																										ND
1531	[14]	Torrea G, JAC 2015		clinical	naive	01-0638		S	0.12		0.06						Sanger/rv0678	0	ND				wt																										ND
1532	[14]	Torrea G, JAC 2015		clinical	naive	01-0836		S	0.25		0.03						Sanger/rv0678	0	ND				wt																										ND
1533	[14]	Torrea G, JAC 2015		clinical	naive	01-0889		S	0.25		0.06						Sanger/rv0678	0	ND				wt																										ND
1534	[14]	Torrea G, JAC 2015		clinical	naive	01-0897		S	0.12		0.03						Sanger/rv0678	0	ND				wt																										ND
1535	[14]	Torrea G, JAC 2015		clinical	naive	01-0348		S	0.5		0.06						Sanger/rv0678	0	ND				wt																										ND
1536	[14]	Torrea G, JAC 2015		clinical	naive	03-0921		S	0.25		0.06						Sanger/rv0678	0	ND				wt																										ND
1537	[14]	Torrea G, JAC 2015		clinical	naive	05-1123		S	0.5		0.06						Sanger/rv0678	0	ND				wt																										ND
1538	[14]	Torrea G, JAC 2015		clinical	naive	06-2504		S	0.25		0.06						Sanger/rv0678	0	ND				wt																										ND
1539	[14]	Torrea G, JAC 2015		clinical	naive	07-0341		S	0.25		0.03						Sanger/rv0678	0	ND				wt																										ND
1540	[14]	Torrea G, JAC 2015		clinical	naive	07-1551		S	0.12		0.06						Sanger/rv0678	0	ND				wt																										ND
1541	[14]	Torrea G, JAC 2015		clinical	naive	07-2341		S	0.25		0.06						Sanger/rv0678	0	ND				wt																										ND
1542	[14]	Torrea G, JAC 2015		clinical	naive	07-3683		S	0.25		0.015						Sanger/rv0678	0	ND				wt																										ND
1543	[14]	Torrea G, JAC 2015		clinical	naive	07-3704		S	0.25		0.03						Sanger/rv0678	0	ND				wt																										ND
1544	[14]	Torrea G, JAC 2015		clinical	naive	08-1965		S	0.25		0.03						Sanger/rv0678	0	ND				wt																										ND
1545	[14]	Torrea G, JAC 2015		clinical	naive	08-2589		S	0.25		0.06						Sanger/rv0678	0	ND				wt																										ND
1546	[14]	Torrea G, JAC 2015		clinical	naive	08-4091		S	0.25		0.12						Sanger/rv0678	0	ND				wt																										ND
1547	[14]	Torrea G, JAC 2015		clinical	naive	09-0090		S	0.25		0.06						Sanger/rv0678	0	ND				wt																										ND
1548	[14]	Torrea G, JAC 2015		clinical	naive	09-2233		S	0.25		0.06						Sanger/rv0678	0	ND				wt																										ND
1549	[14]	Torrea G, JAC 2015		clinical	naive	09-3139		S	0.25		0.06						Sanger/rv0678	0	ND				wt																										ND
1550	[14]	Torrea G, JAC 2015		clinical	naive	10-0207		S	0.25		0.06						Sanger/rv0678	0	ND				wt																										ND
1551	[14]	Torrea G, JAC 2015		clinical	naive	10-1956		S	0.25		0.06						Sanger/rv0678	0	ND				wt																										ND
1552	[14]	Torrea G, JAC 2015		clinical	naive	12-0594		S	0.12		0.12						Sanger/rv0678	0	ND				wt																										ND
1553	[14]	Torrea G, JAC 2015		clinical	naive	00-1327		S			0.25						Sanger/rv0678	0	ND				wt																										ND
1554	[14]	Torrea G, JAC 2015		clinical	naive	01-0900		S	0.12		0.06						Sanger/rv0678	0	ND				wt																										ND
1555	[14]	Torrea G, JAC 2015		clinical	naive	07-3920		S	0.25		0.06						Sanger/rv0678	0	ND				wt																										ND
1556	[14]	Torrea G, JAC 2015		clinical	naive	14-0476		S	0.25		0.06						Sanger/rv0678	0	ND				wt																										ND
1557	[14]	Torrea G, JAC 2015		clinical	naive	14-0478		S	0.5		0.12						Sanger/rv0678	0	ND				wt																										ND
1558	[14]	Torrea G, JAC 2015		clinical	naive	14-0481		S	0.5		0.12						Sanger/rv0678	0	ND				wt																										ND
1559	[14]	Torrea G, JAC 2015		clinical	naive	14-0483		S	0.12		<0.008						Sanger/rv0678	0	ND				wt																										ND
1560	[14]	Torrea G, JAC 2015		clinical	naive	14-0507		S	0.25		0.12						Sanger/rv0678	0	ND				wt																										ND
1561	[14]	Torrea G, JAC 2015		clinical	naive	14-0512		S	0.25		0.12						Sanger/rv0678	0	ND				wt																										ND
1562	[14]	Torrea G, JAC 2015		clinical	naive	02-1429		S	1		0.06						Sanger/rv0678	0	ND				wt																										ND
1563	[14]	Torrea G, JAC 2015		clinical	naive	13-0637		S	<0.03		0.008						Sanger/rv0678	0	ND				wt																										ND
1564	[14]	Torrea G, JAC 2015		clinical	naive	13-0644		S			0.015						Sanger/rv0678	0	ND				wt																										ND
1565	[14]	Torrea G, JAC 2015		clinical	naive	13-0684		S	0.5		0.06						Sanger/rv0678	0	ND				wt																										ND
1566	[14]	Torrea G, JAC 2015		clinical	naive	13-0687		S	0.5		0.12						Sanger/rv0678	0	ND				wt																										ND
1567	[14]	Torrea G, JAC 2015		clinical	naive	13-0707		S	0.5		0.06						Sanger/rv0678	0	ND				wt																										ND
1568	[14]	Torrea G, JAC 2015		clinical	naive	13-0713		S	0.5		0.12						Sanger/rv0678	0	ND				wt																										ND
1569	[14]	Torrea G, JAC 2015		clinical	naive	13-0752		S	0.5		0.12						Sanger/rv0678	0	ND				wt																										ND
1570	[14]	Torrea G, JAC 2015		clinical	naive	13-0756		S	1		0.12						Sanger/rv0678	0	ND				wt																										ND
1571	[14]	Torrea G, JAC 2015		clinical	naive	13-0760		S	0.5		0.06						Sanger/rv0678	0	ND				wt																										ND
1572	[14]	Torrea G, JAC 2015		clinical	naive	13-0772		S	0.5		0.06						Sanger/rv0678	0	ND				wt																										ND
1573	[14]	Torrea G, JAC 2015		clinical	naive	13-0816		S	0.5		0.06						Sanger/rv0678	0	ND				wt																										ND
1574	[14]	Torrea G, JAC 2015		clinical	naive	13-0832		S	0.5		0.13						Sanger/rv0678	0	ND				wt																										ND
1575	[14]	Torrea G, JAC 2015		clinical	naive	13-0840		S	0.25		0.12						Sanger/rv0678	0	ND				wt																										ND
1576	[14]	Torrea G, JAC 2015		clinical	naive	13-2063		S	0.25		0.12						Sanger/rv0678	0	ND				wt																										ND
1577	[14]	Torrea G, JAC 2015		clinical	naive	13-2106		S	1		0.12						Sanger/rv0678	0	ND				wt																										ND
1578	[14]	Torrea G, JAC 2015		clinical	naive	13-2110		S	1		0.06						Sanger/rv0678	0	ND				wt																										ND
1579	[14]	Torrea G, JAC 2015		clinical	naive	13-2112		S	0.25		0.03						Sanger/rv0678	0	ND				wt																										ND
1580	[14]	Torrea G, JAC 2015		clinical	naive	13-2130		S	0.25		0.03						Sanger/rv0678	0	ND				wt																										ND
1581	[14]	Torrea G, JAC 2015		clinical	naive	13-2154		S	0.13		0.12						Sanger/rv0678	0	ND				wt																										ND
1582	[14]	Torrea G, JAC 2015		clinical	naive	14-0008		S	0.25		0.03						Sanger/rv0678	0	ND				wt																										ND
1583	[14]	Torrea G, JAC 2015		clinical	naive	14-0032		S	0.5		0.06						Sanger/rv0678	0	ND				wt																										ND
1584	[14]	Torrea G, JAC 2015		clinical	naive	14-0038		S	0.25		0.06						Sanger/rv0678	0	ND				wt																										ND
1585	[14]	Torrea G, JAC 2015		clinical	naive	14-0042		S	0.5		0.06						Sanger/rv0678	0	ND				wt																										ND
1586	[14]	Torrea G, JAC 2015		clinical	naive	14-0044		S	0.13		0.015						Sanger/rv0678	0	ND				wt																										ND
1587	[14]	Torrea G, JAC 2015		clinical	naive	14-0054		S	0.5		0.06						Sanger/rv0678	0	ND				wt																										ND
1588	[14]	Torrea G, JAC 2015		clinical	naive	14-0058		S	0.25		0.06						Sanger/rv0678	0	ND				wt																										ND
1589	[14]	Torrea G, JAC 2015		clinical	naive	14-0082		S	1		0.06						Sanger/rv0678	0	ND				wt																										ND
1590	[14]	Torrea G, JAC 2015		clinical	naive	14-0090		S	0.25		0.06						Sanger/rv0678	0	ND				wt																										ND
1591	[14]	Torrea G, JAC 2015		clinical	naive	13-0654		S	0.13		0.06						Sanger/rv0678	0	ND				wt																										ND
1592	[14]	Torrea G, JAC 2015		clinical	naive	13-0667		R	>4		0.5						Sanger/rv0678	0	ND				wt																										ND
1593	[14]	Torrea G, JAC 2015		clinical	naive	13-0685		S	0.5		0.06						Sanger/rv0678	0	ND				wt																										ND
1594	[5]	Veziris N, Eur Respir J. 2017		clinical	naive	patient 2		R			0.5						?/atpE and Rv0678	0	wt				wt																										NR
1595	[5]	Veziris N, Eur Respir J. 2017		clinical	naive	patient 4 isolate 1		S			0.015						?/atpE and Rv0678	0	wt				wt																										NR
1596	[6]	Villellas C, JAC 2017		clinical	naive	Table 1 WT		S			0.24						PCR/rv0678 (all), pepQ and atpE if raised MIC	0	wt				wt																										ND
1597	[6]	Villellas C, JAC 2017		clinical	naive	Table 1 WT		S			0.24						PCR/rv0678 (all), pepQ and atpE if raised MIC	0	wt				wt																										ND
1598	[6]	Villellas C, JAC 2017		clinical	naive	Table 1 WT		S			0.12						PCR/rv0678 (all), pepQ and atpE if raised MIC	0	ND				wt																										ND
1599	[6]	Villellas C, JAC 2017		clinical	naive	Table 1 WT		S			0.12						PCR/rv0678 (all), pepQ and atpE if raised MIC	0	ND				wt																										ND
1600	[6]	Villellas C, JAC 2017		clinical	naive	Table 1 WT		S			0.12						PCR/rv0678 (all), pepQ and atpE if raised MIC	0	ND				wt																										ND
1601	[6]	Villellas C, JAC 2017		clinical	naive	Table 1 WT		S			0.12						PCR/rv0678 (all), pepQ and atpE if raised MIC	0	ND				wt																										ND
1602	[6]	Villellas C, JAC 2017		clinical	naive	Table 1 WT		S			0.12						PCR/rv0678 (all), pepQ and atpE if raised MIC	0	ND				wt																										ND
1603	[6]	Villellas C, JAC 2017		clinical	naive	Table 1 WT		S			0.12						PCR/rv0678 (all), pepQ and atpE if raised MIC	0	ND				wt																										ND
1604	[6]	Villellas C, JAC 2017		clinical	naive	Table 1 WT		S			0.12						PCR/rv0678 (all), pepQ and atpE if raised MIC	0	ND				wt																										ND
1605	[6]	Villellas C, JAC 2017		clinical	naive	Table 1 WT		S			0.12						PCR/rv0678 (all), pepQ and atpE if raised MIC	0	ND				wt																										ND
1606	[6]	Villellas C, JAC 2017		clinical	naive	Table 1 WT		S			0.12						PCR/rv0678 (all), pepQ and atpE if raised MIC	0	ND				wt																										ND
1607	[6]	Villellas C, JAC 2017		clinical	naive	Table 1 WT		S			0.12						PCR/rv0678 (all), pepQ and atpE if raised MIC	0	ND				wt																										ND
1608	[6]	Villellas C, JAC 2017		clinical	naive	Table 1 WT		S			0.12						PCR/rv0678 (all), pepQ and atpE if raised MIC	0	ND				wt																										ND
1609	[6]	Villellas C, JAC 2017		clinical	naive	Table 1 WT		S			0.12						PCR/rv0678 (all), pepQ and atpE if raised MIC	0	ND				wt																										ND
1610	[6]	Villellas C, JAC 2017		clinical	naive	Table 1 WT		S			0.12						PCR/rv0678 (all), pepQ and atpE if raised MIC	0	ND				wt																										ND
1611	[6]	Villellas C, JAC 2017		clinical	naive	Table 1 WT		S			0.12						PCR/rv0678 (all), pepQ and atpE if raised MIC	0	ND				wt																										ND
1612	[6]	Villellas C, JAC 2017		clinical	naive	Table 1 WT		S			0.12						PCR/rv0678 (all), pepQ and atpE if raised MIC	0	ND				wt																										ND
1613	[6]	Villellas C, JAC 2017		clinical	naive	Table 1 WT		S			0.12						PCR/rv0678 (all), pepQ and atpE if raised MIC	0	ND				wt																										ND
1614	[6]	Villellas C, JAC 2017		clinical	naive	Table 1 WT		S			0.12						PCR/rv0678 (all), pepQ and atpE if raised MIC	0	ND				wt																										ND
1615	[6]	Villellas C, JAC 2017		clinical	naive	Table 1 WT		S			0.12						PCR/rv0678 (all), pepQ and atpE if raised MIC	0	ND				wt																										ND
1616	[6]	Villellas C, JAC 2017		clinical	naive	Table 1 WT		S			0.12						PCR/rv0678 (all), pepQ and atpE if raised MIC	0	ND				wt																										ND
1617	[6]	Villellas C, JAC 2017		clinical	naive	Table 1 WT		S			0.12						PCR/rv0678 (all), pepQ and atpE if raised MIC	0	ND				wt																										ND
1618	[6]	Villellas C, JAC 2017		clinical	naive	Table 1 WT		S			0.12						PCR/rv0678 (all), pepQ and atpE if raised MIC	0	ND				wt																										ND
1619	[6]	Villellas C, JAC 2017		clinical	naive	Table 1 WT		S			0.12						PCR/rv0678 (all), pepQ and atpE if raised MIC	0	ND				wt																										ND
1620	[6]	Villellas C, JAC 2017		clinical	naive	Table 1 WT		S			0.12						PCR/rv0678 (all), pepQ and atpE if raised MIC	0	ND				wt																										ND
1621	[6]	Villellas C, JAC 2017		clinical	naive	Table 1 WT		S			0.12						PCR/rv0678 (all), pepQ and atpE if raised MIC	0	ND				wt																										ND
1622	[6]	Villellas C, JAC 2017		clinical	naive	Table 1 WT		S			0.12						PCR/rv0678 (all), pepQ and atpE if raised MIC	0	ND				wt																										ND
1623	[6]	Villellas C, JAC 2017		clinical	naive	Table 1 WT		S			0.12						PCR/rv0678 (all), pepQ and atpE if raised MIC	0	ND				wt																										ND
1624	[6]	Villellas C, JAC 2017		clinical	naive	Table 1 WT		S			0.12						PCR/rv0678 (all), pepQ and atpE if raised MIC	0	ND				wt																										ND
1625	[6]	Villellas C, JAC 2017		clinical	naive	Table 1 WT		S			0.12						PCR/rv0678 (all), pepQ and atpE if raised MIC	0	ND				wt																										ND
1626	[6]	Villellas C, JAC 2017		clinical	naive	Table 1 WT		S			0.12						PCR/rv0678 (all), pepQ and atpE if raised MIC	0	ND				wt																										ND
1627	[6]	Villellas C, JAC 2017		clinical	naive	Table 1 WT		S			0.12						PCR/rv0678 (all), pepQ and atpE if raised MIC	0	ND				wt																										ND
1628	[6]	Villellas C, JAC 2017		clinical	naive	Table 1 WT		S			0.12						PCR/rv0678 (all), pepQ and atpE if raised MIC	0	ND				wt																										ND
1629	[6]	Villellas C, JAC 2017		clinical	naive	Table 1 WT		S			0.12						PCR/rv0678 (all), pepQ and atpE if raised MIC	0	ND				wt																										ND
1630	[6]	Villellas C, JAC 2017		clinical	naive	Table 1 WT		S			0.12						PCR/rv0678 (all), pepQ and atpE if raised MIC	0	ND				wt																										ND
1631	[6]	Villellas C, JAC 2017		clinical	naive	Table 1 WT		S			0.12						PCR/rv0678 (all), pepQ and atpE if raised MIC	0	ND				wt																										ND
1632	[6]	Villellas C, JAC 2017		clinical	naive	Table 1 WT		S			0.12						PCR/rv0678 (all), pepQ and atpE if raised MIC	0	ND				wt																										ND
1633	[6]	Villellas C, JAC 2017		clinical	naive	Table 1 WT		S			0.12						PCR/rv0678 (all), pepQ and atpE if raised MIC	0	ND				wt																										ND
1634	[6]	Villellas C, JAC 2017		clinical	naive	Table 1 WT		S			0.12						PCR/rv0678 (all), pepQ and atpE if raised MIC	0	ND				wt																										ND
1635	[6]	Villellas C, JAC 2017		clinical	naive	Table 1 WT		S			0.12						PCR/rv0678 (all), pepQ and atpE if raised MIC	0	ND				wt																										ND
1636	[6]	Villellas C, JAC 2017		clinical	naive	Table 1 WT		S			0.12						PCR/rv0678 (all), pepQ and atpE if raised MIC	0	ND				wt																										ND
1637	[6]	Villellas C, JAC 2017		clinical	naive	Table 1 WT		S			0.12						PCR/rv0678 (all), pepQ and atpE if raised MIC	0	ND				wt																										ND
1638	[6]	Villellas C, JAC 2017		clinical	naive	Table 1 WT		S			0.12						PCR/rv0678 (all), pepQ and atpE if raised MIC	0	ND				wt																										ND
1639	[6]	Villellas C, JAC 2017		clinical	naive	Table 1 WT		S			0.12						PCR/rv0678 (all), pepQ and atpE if raised MIC	0	ND				wt																										ND
1640	[6]	Villellas C, JAC 2017		clinical	naive	Table 1 WT		S			0.12						PCR/rv0678 (all), pepQ and atpE if raised MIC	0	ND				wt																										ND
1641	[6]	Villellas C, JAC 2017		clinical	naive	Table 1 WT		S			0.12						PCR/rv0678 (all), pepQ and atpE if raised MIC	0	ND				wt																										ND
1642	[6]	Villellas C, JAC 2017		clinical	naive	Table 1 WT		S			0.12						PCR/rv0678 (all), pepQ and atpE if raised MIC	0	ND				wt																										ND
1643	[6]	Villellas C, JAC 2017		clinical	naive	Table 1 WT		S			0.12						PCR/rv0678 (all), pepQ and atpE if raised MIC	0	ND				wt																										ND
1644	[6]	Villellas C, JAC 2017		clinical	naive	Table 1 WT		S			0.12						PCR/rv0678 (all), pepQ and atpE if raised MIC	0	ND				wt																										ND
1645	[6]	Villellas C, JAC 2017		clinical	naive	Table 1 WT		S			0.12						PCR/rv0678 (all), pepQ and atpE if raised MIC	0	ND				wt																										ND
1646	[6]	Villellas C, JAC 2017		clinical	naive	Table 1 WT		S			0.06						PCR/rv0678 (all), pepQ and atpE if raised MIC	0	ND				wt																										ND
1647	[6]	Villellas C, JAC 2017		clinical	naive	Table 1 WT		S			0.06						PCR/rv0678 (all), pepQ and atpE if raised MIC	0	ND				wt																										ND
1648	[6]	Villellas C, JAC 2017		clinical	naive	Table 1 WT		S			0.06						PCR/rv0678 (all), pepQ and atpE if raised MIC	0	ND				wt																										ND
1649	[6]	Villellas C, JAC 2017		clinical	naive	Table 1 WT		S			0.06						PCR/rv0678 (all), pepQ and atpE if raised MIC	0	ND				wt																										ND
1650	[6]	Villellas C, JAC 2017		clinical	naive	Table 1 WT		S			0.06						PCR/rv0678 (all), pepQ and atpE if raised MIC	0	ND				wt																										ND
1651	[6]	Villellas C, JAC 2017		clinical	naive	Table 1 WT		S			0.06						PCR/rv0678 (all), pepQ and atpE if raised MIC	0	ND				wt																										ND
1652	[6]	Villellas C, JAC 2017		clinical	naive	Table 1 WT		S			0.06						PCR/rv0678 (all), pepQ and atpE if raised MIC	0	ND				wt																										ND
1653	[6]	Villellas C, JAC 2017		clinical	naive	Table 1 WT		S			0.06						PCR/rv0678 (all), pepQ and atpE if raised MIC	0	ND				wt																										ND
1654	[6]	Villellas C, JAC 2017		clinical	naive	Table 1 WT		S			0.06						PCR/rv0678 (all), pepQ and atpE if raised MIC	0	ND				wt																										ND
1655	[6]	Villellas C, JAC 2017		clinical	naive	Table 1 WT		S			0.06						PCR/rv0678 (all), pepQ and atpE if raised MIC	0	ND				wt																										ND
1656	[6]	Villellas C, JAC 2017		clinical	naive	Table 1 WT		S			0.06						PCR/rv0678 (all), pepQ and atpE if raised MIC	0	ND				wt																										ND
1657	[6]	Villellas C, JAC 2017		clinical	naive	Table 1 WT		S			0.06						PCR/rv0678 (all), pepQ and atpE if raised MIC	0	ND				wt																										ND
1658	[6]	Villellas C, JAC 2017		clinical	naive	Table 1 WT		S			0.06						PCR/rv0678 (all), pepQ and atpE if raised MIC	0	wt				wt																										ND
1659	[6]	Villellas C, JAC 2017		clinical	naive	Table 1 WT		S			0.06						PCR/rv0678 (all), pepQ and atpE if raised MIC	0	ND				wt																										ND
1660	[6]	Villellas C, JAC 2017		clinical	naive	Table 1 WT		S			0.06						PCR/rv0678 (all), pepQ and atpE if raised MIC	0	wt				wt																										ND
1661	[6]	Villellas C, JAC 2017		clinical	naive	Table 1 WT		S			0.06						PCR/rv0678 (all), pepQ and atpE if raised MIC	0	ND				wt																										ND
1662	[6]	Villellas C, JAC 2017		clinical	naive	Table 1 WT		S			0.06						PCR/rv0678 (all), pepQ and atpE if raised MIC	0	ND				wt																										ND
1663	[6]	Villellas C, JAC 2017		clinical	naive	Table 1 WT		S			0.06						PCR/rv0678 (all), pepQ and atpE if raised MIC	0	ND				wt																										ND
1664	[6]	Villellas C, JAC 2017		clinical	naive	Table 1 WT		S			0.06						PCR/rv0678 (all), pepQ and atpE if raised MIC	0	ND				wt																										ND
1665	[6]	Villellas C, JAC 2017		clinical	naive	Table 1 WT		S			0.06						PCR/rv0678 (all), pepQ and atpE if raised MIC	0	ND				wt																										ND
1666	[6]	Villellas C, JAC 2017		clinical	naive	Table 1 WT		S			0.06						PCR/rv0678 (all), pepQ and atpE if raised MIC	0	ND				wt																										ND
1667	[6]	Villellas C, JAC 2017		clinical	naive	Table 1 WT		S			0.06						PCR/rv0678 (all), pepQ and atpE if raised MIC	0	ND				wt																										ND
1668	[6]	Villellas C, JAC 2017		clinical	naive	Table 1 WT		S			0.06						PCR/rv0678 (all), pepQ and atpE if raised MIC	0	ND				wt																										ND
1669	[6]	Villellas C, JAC 2017		clinical	naive	Table 1 WT		S			0.06						PCR/rv0678 (all), pepQ and atpE if raised MIC	0	ND				wt																										ND
1670	[6]	Villellas C, JAC 2017		clinical	naive	Table 1 WT		S			0.06						PCR/rv0678 (all), pepQ and atpE if raised MIC	0	ND				wt																										ND
1671	[6]	Villellas C, JAC 2017		clinical	naive	Table 1 WT		S			0.06						PCR/rv0678 (all), pepQ and atpE if raised MIC	0	ND				wt																										ND
1672	[6]	Villellas C, JAC 2017		clinical	naive	Table 1 WT		S			0.06						PCR/rv0678 (all), pepQ and atpE if raised MIC	0	ND				wt																										ND
1673	[6]	Villellas C, JAC 2017		clinical	naive	Table 1 WT		S			0.06						PCR/rv0678 (all), pepQ and atpE if raised MIC	0	ND				wt																										ND
1674	[6]	Villellas C, JAC 2017		clinical	naive	Table 1 WT		S			0.06						PCR/rv0678 (all), pepQ and atpE if raised MIC	0	ND				wt																										ND
1675	[6]	Villellas C, JAC 2017		clinical	naive	Table 1 WT		S			0.06						PCR/rv0678 (all), pepQ and atpE if raised MIC	0	ND				wt																										ND
1676	[6]	Villellas C, JAC 2017		clinical	naive	Table 1 WT		S			0.06						PCR/rv0678 (all), pepQ and atpE if raised MIC	0	ND				wt																										ND
1677	[6]	Villellas C, JAC 2017		clinical	naive	Table 1 WT		S			0.06						PCR/rv0678 (all), pepQ and atpE if raised MIC	0	ND				wt																										ND
1678	[6]	Villellas C, JAC 2017		clinical	naive	Table 1 WT		S			0.06						PCR/rv0678 (all), pepQ and atpE if raised MIC	0	ND				wt																										ND
1679	[6]	Villellas C, JAC 2017		clinical	naive	Table 1 WT		S			0.06						PCR/rv0678 (all), pepQ and atpE if raised MIC	0	ND				wt																										ND
1680	[6]	Villellas C, JAC 2017		clinical	naive	Table 1 WT		S			0.06						PCR/rv0678 (all), pepQ and atpE if raised MIC	0	ND				wt																										ND
1681	[6]	Villellas C, JAC 2017		clinical	naive	Table 1 WT		S			0.06						PCR/rv0678 (all), pepQ and atpE if raised MIC	0	ND				wt																										ND
1682	[6]	Villellas C, JAC 2017		clinical	naive	Table 1 WT		S			0.06						PCR/rv0678 (all), pepQ and atpE if raised MIC	0	ND				wt																										ND
1683	[6]	Villellas C, JAC 2017		clinical	naive	Table 1 WT		S			0.06						PCR/rv0678 (all), pepQ and atpE if raised MIC	0	ND				wt																										ND
1684	[6]	Villellas C, JAC 2017		clinical	naive	Table 1 WT		S			0.06						PCR/rv0678 (all), pepQ and atpE if raised MIC	0	ND				wt																										ND
1685	[6]	Villellas C, JAC 2017		clinical	naive	Table 1 WT		S			0.06						PCR/rv0678 (all), pepQ and atpE if raised MIC	0	ND				wt																										ND
1686	[6]	Villellas C, JAC 2017		clinical	naive	Table 1 WT		S			0.06						PCR/rv0678 (all), pepQ and atpE if raised MIC	0	ND				wt																										ND
1687	[6]	Villellas C, JAC 2017		clinical	naive	Table 1 WT		S			0.06						PCR/rv0678 (all), pepQ and atpE if raised MIC	0	ND				wt																										ND
1688	[6]	Villellas C, JAC 2017		clinical	naive	Table 1 WT		S			0.06						PCR/rv0678 (all), pepQ and atpE if raised MIC	0	ND				wt																										ND
1689	[6]	Villellas C, JAC 2017		clinical	naive	Table 1 WT		S			0.06						PCR/rv0678 (all), pepQ and atpE if raised MIC	0	ND				wt																										ND
1690	[6]	Villellas C, JAC 2017		clinical	naive	Table 1 WT		S			0.06						PCR/rv0678 (all), pepQ and atpE if raised MIC	0	ND				wt																										ND
1691	[6]	Villellas C, JAC 2017		clinical	naive	Table 1 WT		S			0.06						PCR/rv0678 (all), pepQ and atpE if raised MIC	0	ND				wt																										ND
1692	[6]	Villellas C, JAC 2017		clinical	naive	Table 1 WT		S			0.06						PCR/rv0678 (all), pepQ and atpE if raised MIC	0	ND				wt																										ND
1693	[6]	Villellas C, JAC 2017		clinical	naive	Table 1 WT		S			0.06						PCR/rv0678 (all), pepQ and atpE if raised MIC	0	ND				wt																										ND
1694	[6]	Villellas C, JAC 2017		clinical	naive	Table 1 WT		S			0.06						PCR/rv0678 (all), pepQ and atpE if raised MIC	0	ND				wt																										ND
1695	[6]	Villellas C, JAC 2017		clinical	naive	Table 1 WT		S			0.06						PCR/rv0678 (all), pepQ and atpE if raised MIC	0	ND				wt																										ND
1696	[6]	Villellas C, JAC 2017		clinical	naive	Table 1 WT		S			0.06						PCR/rv0678 (all), pepQ and atpE if raised MIC	0	ND				wt																										ND
1697	[6]	Villellas C, JAC 2017		clinical	naive	Table 1 WT		S			0.06						PCR/rv0678 (all), pepQ and atpE if raised MIC	0	ND				wt																										ND
1698	[6]	Villellas C, JAC 2017		clinical	naive	Table 1 WT		S			0.06						PCR/rv0678 (all), pepQ and atpE if raised MIC	0	ND				wt																										ND
1699	[6]	Villellas C, JAC 2017		clinical	naive	Table 1 WT		S			0.06						PCR/rv0678 (all), pepQ and atpE if raised MIC	0	ND				wt																										ND
1700	[6]	Villellas C, JAC 2017		clinical	naive	Table 1 WT		S			0.06						PCR/rv0678 (all), pepQ and atpE if raised MIC	0	ND				wt																										ND
1701	[6]	Villellas C, JAC 2017		clinical	naive	Table 1 WT		S			0.06						PCR/rv0678 (all), pepQ and atpE if raised MIC	0	ND				wt																										ND
1702	[6]	Villellas C, JAC 2017		clinical	naive	Table 1 WT		S			0.06						PCR/rv0678 (all), pepQ and atpE if raised MIC	0	ND				wt																										ND
1703	[6]	Villellas C, JAC 2017		clinical	naive	Table 1 WT		S			0.06						PCR/rv0678 (all), pepQ and atpE if raised MIC	0	ND				wt																										ND
1704	[6]	Villellas C, JAC 2017		clinical	naive	Table 1 WT		S			0.06						PCR/rv0678 (all), pepQ and atpE if raised MIC	0	ND				wt																										ND
1705	[6]	Villellas C, JAC 2017		clinical	naive	Table 1 WT		S			0.06						PCR/rv0678 (all), pepQ and atpE if raised MIC	0	ND				wt																										ND
1706	[6]	Villellas C, JAC 2017		clinical	naive	Table 1 WT		S			0.06						PCR/rv0678 (all), pepQ and atpE if raised MIC	0	ND				wt																										ND
1707	[6]	Villellas C, JAC 2017		clinical	naive	Table 1 WT		S			0.06						PCR/rv0678 (all), pepQ and atpE if raised MIC	0	ND				wt																										ND
1708	[6]	Villellas C, JAC 2017		clinical	naive	Table 1 WT		S			0.06						PCR/rv0678 (all), pepQ and atpE if raised MIC	0	ND				wt																										ND
1709	[6]	Villellas C, JAC 2017		clinical	naive	Table 1 WT		S			0.06						PCR/rv0678 (all), pepQ and atpE if raised MIC	0	ND				wt																										ND
1710	[6]	Villellas C, JAC 2017		clinical	naive	Table 1 WT		S			0.06						PCR/rv0678 (all), pepQ and atpE if raised MIC	0	ND				wt																										ND
1711	[6]	Villellas C, JAC 2017		clinical	naive	Table 1 WT		S			0.06						PCR/rv0678 (all), pepQ and atpE if raised MIC	0	ND				wt																										ND
1712	[6]	Villellas C, JAC 2017		clinical	naive	Table 1 WT		S			0.06						PCR/rv0678 (all), pepQ and atpE if raised MIC	0	ND				wt																										ND
1713	[6]	Villellas C, JAC 2017		clinical	naive	Table 1 WT		S			0.06						PCR/rv0678 (all), pepQ and atpE if raised MIC	0	ND				wt																										ND
1714	[6]	Villellas C, JAC 2017		clinical	naive	Table 1 WT		S			0.06						PCR/rv0678 (all), pepQ and atpE if raised MIC	0	ND				wt																										ND
1715	[6]	Villellas C, JAC 2017		clinical	naive	Table 1 WT		S			0.06						PCR/rv0678 (all), pepQ and atpE if raised MIC	0	ND				wt																										ND
1716	[6]	Villellas C, JAC 2017		clinical	naive	Table 1 WT		S			0.06						PCR/rv0678 (all), pepQ and atpE if raised MIC	0	ND				wt																										ND
1717	[6]	Villellas C, JAC 2017		clinical	naive	Table 1 WT		S			0.06						PCR/rv0678 (all), pepQ and atpE if raised MIC	0	ND				wt																										ND
1718	[6]	Villellas C, JAC 2017		clinical	naive	Table 1 WT		S			0.06						PCR/rv0678 (all), pepQ and atpE if raised MIC	0	wt				wt																										ND
1719	[6]	Villellas C, JAC 2017		clinical	naive	Table 1 WT		S			0.06						PCR/rv0678 (all), pepQ and atpE if raised MIC	0	ND				wt																										ND
1720	[6]	Villellas C, JAC 2017		clinical	naive	Table 1 WT		S			0.06						PCR/rv0678 (all), pepQ and atpE if raised MIC	0	ND				wt																										ND
1721	[6]	Villellas C, JAC 2017		clinical	naive	Table 1 WT		S			0.06						PCR/rv0678 (all), pepQ and atpE if raised MIC	0	ND				wt																										ND
1722	[6]	Villellas C, JAC 2017		clinical	naive	Table 1 WT		S			0.06						PCR/rv0678 (all), pepQ and atpE if raised MIC	0	ND				wt																										ND
1723	[6]	Villellas C, JAC 2017		clinical	naive	Table 1 WT		S			0.06						PCR/rv0678 (all), pepQ and atpE if raised MIC	0	ND				wt																										ND
1724	[6]	Villellas C, JAC 2017		clinical	naive	Table 1 WT		S			0.06						PCR/rv0678 (all), pepQ and atpE if raised MIC	0	ND				wt																										ND
1725	[6]	Villellas C, JAC 2017		clinical	naive	Table 1 WT		S			0.06						PCR/rv0678 (all), pepQ and atpE if raised MIC	0	ND				wt																										ND
1726	[6]	Villellas C, JAC 2017		clinical	naive	Table 1 WT		S			0.06						PCR/rv0678 (all), pepQ and atpE if raised MIC	0	ND				wt																										ND
1727	[6]	Villellas C, JAC 2017		clinical	naive	Table 1 WT		S			0.06						PCR/rv0678 (all), pepQ and atpE if raised MIC	0	ND				wt																										ND
1728	[6]	Villellas C, JAC 2017		clinical	naive	Table 1 WT		S			0.06						PCR/rv0678 (all), pepQ and atpE if raised MIC	0	ND				wt																										ND
1729	[6]	Villellas C, JAC 2017		clinical	naive	Table 1 WT		S			0.06						PCR/rv0678 (all), pepQ and atpE if raised MIC	0	ND				wt																										ND
1730	[6]	Villellas C, JAC 2017		clinical	naive	Table 1 WT		S			0.06						PCR/rv0678 (all), pepQ and atpE if raised MIC	0	ND				wt																										ND
1731	[6]	Villellas C, JAC 2017		clinical	naive	Table 1 WT		S			0.06						PCR/rv0678 (all), pepQ and atpE if raised MIC	0	ND				wt																										ND
1732	[6]	Villellas C, JAC 2017		clinical	naive	Table 1 WT		S			0.06						PCR/rv0678 (all), pepQ and atpE if raised MIC	0	ND				wt																										ND
1733	[6]	Villellas C, JAC 2017		clinical	naive	Table 1 WT		S			0.06						PCR/rv0678 (all), pepQ and atpE if raised MIC	0	wt				wt																										ND
1734	[6]	Villellas C, JAC 2017		clinical	naive	Table 1 WT		S			0.06						PCR/rv0678 (all), pepQ and atpE if raised MIC	0	ND				wt																										ND
1735	[6]	Villellas C, JAC 2017		clinical	naive	Table 1 WT		S			0.06						PCR/rv0678 (all), pepQ and atpE if raised MIC	0	ND				wt																										ND
1736	[6]	Villellas C, JAC 2017		clinical	naive	Table 1 WT		S			0.06						PCR/rv0678 (all), pepQ and atpE if raised MIC	0	ND				wt																										ND
1737	[6]	Villellas C, JAC 2017		clinical	naive	Table 1 WT		S			0.06						PCR/rv0678 (all), pepQ and atpE if raised MIC	0	ND				wt																										ND
1738	[6]	Villellas C, JAC 2017		clinical	naive	Table 1 WT		S			0.06						PCR/rv0678 (all), pepQ and atpE if raised MIC	0	ND				wt																										ND
1739	[6]	Villellas C, JAC 2017		clinical	naive	Table 1 WT		S			0.06						PCR/rv0678 (all), pepQ and atpE if raised MIC	0	ND				wt																										ND
1740	[6]	Villellas C, JAC 2017		clinical	naive	Table 1 WT		S			0.06						PCR/rv0678 (all), pepQ and atpE if raised MIC	0	ND				wt																										ND
1741	[6]	Villellas C, JAC 2017		clinical	naive	Table 1 WT		S			0.06						PCR/rv0678 (all), pepQ and atpE if raised MIC	0	ND				wt																										ND
1742	[6]	Villellas C, JAC 2017		clinical	naive	Table 1 WT		S			0.06						PCR/rv0678 (all), pepQ and atpE if raised MIC	0	ND				wt																										ND
1743	[6]	Villellas C, JAC 2017		clinical	naive	Table 1 WT		S			0.06						PCR/rv0678 (all), pepQ and atpE if raised MIC	0	ND				wt																										ND
1744	[6]	Villellas C, JAC 2017		clinical	naive	Table 1 WT		S			0.06						PCR/rv0678 (all), pepQ and atpE if raised MIC	0	ND				wt																										ND
1745	[6]	Villellas C, JAC 2017		clinical	naive	Table 1 WT		S			0.06						PCR/rv0678 (all), pepQ and atpE if raised MIC	0	ND				wt																										ND
1746	[6]	Villellas C, JAC 2017		clinical	naive	Table 1 WT		S			0.06						PCR/rv0678 (all), pepQ and atpE if raised MIC	0	ND				wt																										ND
1747	[6]	Villellas C, JAC 2017		clinical	naive	Table 1 WT		S			0.06						PCR/rv0678 (all), pepQ and atpE if raised MIC	0	ND				wt																										ND
1748	[6]	Villellas C, JAC 2017		clinical	naive	Table 1 WT		S			0.06						PCR/rv0678 (all), pepQ and atpE if raised MIC	0	ND				wt																										ND
1749	[6]	Villellas C, JAC 2017		clinical	naive	Table 1 WT		S			0.06						PCR/rv0678 (all), pepQ and atpE if raised MIC	0	ND				wt																										ND
1750	[6]	Villellas C, JAC 2017		clinical	naive	Table 1 WT		S			0.06						PCR/rv0678 (all), pepQ and atpE if raised MIC	0	ND				wt																										ND
1751	[6]	Villellas C, JAC 2017		clinical	naive	Table 1 WT		S			0.06						PCR/rv0678 (all), pepQ and atpE if raised MIC	0	ND				wt																										ND
1752	[6]	Villellas C, JAC 2017		clinical	naive	Table 1 WT		S			0.06						PCR/rv0678 (all), pepQ and atpE if raised MIC	0	ND				wt																										ND
1753	[6]	Villellas C, JAC 2017		clinical	naive	Table 1 WT		S			0.06						PCR/rv0678 (all), pepQ and atpE if raised MIC	0	ND				wt																										ND
1754	[6]	Villellas C, JAC 2017		clinical	naive	Table 1 WT		S			0.06						PCR/rv0678 (all), pepQ and atpE if raised MIC	0	ND				wt																										ND
1755	[6]	Villellas C, JAC 2017		clinical	naive	Table 1 WT		S			0.06						PCR/rv0678 (all), pepQ and atpE if raised MIC	0	ND				wt																										ND
1756	[6]	Villellas C, JAC 2017		clinical	naive	Table 1 WT		S			0.06						PCR/rv0678 (all), pepQ and atpE if raised MIC	0	ND				wt																										ND
1757	[6]	Villellas C, JAC 2017		clinical	naive	Table 1 WT		S			0.06						PCR/rv0678 (all), pepQ and atpE if raised MIC	0	ND				wt																										ND
1758	[6]	Villellas C, JAC 2017		clinical	naive	Table 1 WT		S			0.06						PCR/rv0678 (all), pepQ and atpE if raised MIC	0	ND				wt																										ND
1759	[6]	Villellas C, JAC 2017		clinical	naive	Table 1 WT		S			0.06						PCR/rv0678 (all), pepQ and atpE if raised MIC	0	ND				wt																										ND
1760	[6]	Villellas C, JAC 2017		clinical	naive	Table 1 WT		S			0.06						PCR/rv0678 (all), pepQ and atpE if raised MIC	0	ND				wt																										ND
1761	[6]	Villellas C, JAC 2017		clinical	naive	Table 1 WT		S			0.06						PCR/rv0678 (all), pepQ and atpE if raised MIC	0	ND				wt																										ND
1762	[6]	Villellas C, JAC 2017		clinical	naive	Table 1 WT		S			0.06						PCR/rv0678 (all), pepQ and atpE if raised MIC	0	ND				wt																										ND
1763	[6]	Villellas C, JAC 2017		clinical	naive	Table 1 WT		S			0.06						PCR/rv0678 (all), pepQ and atpE if raised MIC	0	ND				wt																										ND
1764	[6]	Villellas C, JAC 2017		clinical	naive	Table 1 WT		S			0.06						PCR/rv0678 (all), pepQ and atpE if raised MIC	0	ND				wt																										ND
1765	[6]	Villellas C, JAC 2017		clinical	naive	Table 1 WT		S			0.06						PCR/rv0678 (all), pepQ and atpE if raised MIC	0	ND				wt																										ND
1766	[6]	Villellas C, JAC 2017		clinical	naive	Table 1 WT		S			0.06						PCR/rv0678 (all), pepQ and atpE if raised MIC	0	ND				wt																										ND
1767	[6]	Villellas C, JAC 2017		clinical	naive	Table 1 WT		S			0.06						PCR/rv0678 (all), pepQ and atpE if raised MIC	0	ND				wt																										ND
1768	[6]	Villellas C, JAC 2017		clinical	naive	Table 1 WT		S			0.06						PCR/rv0678 (all), pepQ and atpE if raised MIC	0	ND				wt																										ND
1769	[6]	Villellas C, JAC 2017		clinical	naive	Table 1 WT		S			0.06						PCR/rv0678 (all), pepQ and atpE if raised MIC	0	ND				wt																										ND
1770	[6]	Villellas C, JAC 2017		clinical	naive	Table 1 WT		S			0.06						PCR/rv0678 (all), pepQ and atpE if raised MIC	0	ND				wt																										ND
1771	[6]	Villellas C, JAC 2017		clinical	naive	Table 1 WT		S			0.06						PCR/rv0678 (all), pepQ and atpE if raised MIC	0	ND				wt																										ND
1772	[6]	Villellas C, JAC 2017		clinical	naive	Table 1 WT		S			0.06						PCR/rv0678 (all), pepQ and atpE if raised MIC	0	ND				wt																										ND
1773	[6]	Villellas C, JAC 2017		clinical	naive	Table 1 WT		S			0.06						PCR/rv0678 (all), pepQ and atpE if raised MIC	0	ND				wt																										ND
1774	[6]	Villellas C, JAC 2017		clinical	naive	Table 1 WT		S			0.06						PCR/rv0678 (all), pepQ and atpE if raised MIC	0	ND				wt																										ND
1775	[6]	Villellas C, JAC 2017		clinical	naive	Table 1 WT		S			0.06						PCR/rv0678 (all), pepQ and atpE if raised MIC	0	ND				wt																										ND
1776	[6]	Villellas C, JAC 2017		clinical	naive	Table 1 WT		S			0.06						PCR/rv0678 (all), pepQ and atpE if raised MIC	0	ND				wt																										ND
1777	[6]	Villellas C, JAC 2017		clinical	naive	Table 1 WT		S			0.06						PCR/rv0678 (all), pepQ and atpE if raised MIC	0	ND				wt																										ND
1778	[6]	Villellas C, JAC 2017		clinical	naive	Table 1 WT		S			0.06						PCR/rv0678 (all), pepQ and atpE if raised MIC	0	ND				wt																										ND
1779	[6]	Villellas C, JAC 2017		clinical	naive	Table 1 WT		S			0.06						PCR/rv0678 (all), pepQ and atpE if raised MIC	0	ND				wt																										ND
1780	[6]	Villellas C, JAC 2017		clinical	naive	Table 1 WT		S			0.06						PCR/rv0678 (all), pepQ and atpE if raised MIC	0	ND				wt																										ND
1781	[6]	Villellas C, JAC 2017		clinical	naive	Table 1 WT		S			0.06						PCR/rv0678 (all), pepQ and atpE if raised MIC	0	ND				wt																										ND
1782	[6]	Villellas C, JAC 2017		clinical	naive	Table 1 WT		S			0.06						PCR/rv0678 (all), pepQ and atpE if raised MIC	0	ND				wt																										ND
1783	[6]	Villellas C, JAC 2017		clinical	naive	Table 1 WT		S			0.06						PCR/rv0678 (all), pepQ and atpE if raised MIC	0	ND				wt																										ND
1784	[6]	Villellas C, JAC 2017		clinical	naive	Table 1 WT		S			0.06						PCR/rv0678 (all), pepQ and atpE if raised MIC	0	ND				wt																										ND
1785	[6]	Villellas C, JAC 2017		clinical	naive	Table 1 WT		S			0.06						PCR/rv0678 (all), pepQ and atpE if raised MIC	0	wt				wt																										ND
1786	[6]	Villellas C, JAC 2017		clinical	naive	Table 1 WT		S			0.06						PCR/rv0678 (all), pepQ and atpE if raised MIC	0	wt				wt																										ND
1787	[6]	Villellas C, JAC 2017		clinical	naive	Table 1 WT		S			0.06						PCR/rv0678 (all), pepQ and atpE if raised MIC	0	wt				wt																										ND
1788	[6]	Villellas C, JAC 2017		clinical	naive	Table 1 WT		S			0.06						PCR/rv0678 (all), pepQ and atpE if raised MIC	0	wt				wt																										ND
1789	[6]	Villellas C, JAC 2017		clinical	naive	Table 1 WT		S			0.06						PCR/rv0678 (all), pepQ and atpE if raised MIC	0	wt				wt																										ND
1790	[6]	Villellas C, JAC 2017		clinical	naive	Table 1 WT		S			0.06						PCR/rv0678 (all), pepQ and atpE if raised MIC	0	ND				wt																										ND
1791	[6]	Villellas C, JAC 2017		clinical	naive	Table 1 WT		S			0.06						PCR/rv0678 (all), pepQ and atpE if raised MIC	0	wt				wt																										ND
1792	[6]	Villellas C, JAC 2017		clinical	naive	Table 1 WT		S			0.06						PCR/rv0678 (all), pepQ and atpE if raised MIC	0	wt				wt																										ND
1793	[6]	Villellas C, JAC 2017		clinical	naive	Table 1 WT		S			0.06						PCR/rv0678 (all), pepQ and atpE if raised MIC	0	ND				wt																										ND
1794	[6]	Villellas C, JAC 2017		clinical	naive	Table 1 WT		S			0.06						PCR/rv0678 (all), pepQ and atpE if raised MIC	0	ND				wt																										ND
1795	[6]	Villellas C, JAC 2017		clinical	naive	Table 1 WT		S			0.06						PCR/rv0678 (all), pepQ and atpE if raised MIC	0	ND				wt																										ND
1796	[6]	Villellas C, JAC 2017		clinical	naive	Table 1 WT		S			0.06						PCR/rv0678 (all), pepQ and atpE if raised MIC	0	ND				wt																										ND
1797	[6]	Villellas C, JAC 2017		clinical	naive	Table 1 WT		S			0.06						PCR/rv0678 (all), pepQ and atpE if raised MIC	0	ND				wt																										ND
1798	[6]	Villellas C, JAC 2017		clinical	naive	Table 1 WT		S			0.06						PCR/rv0678 (all), pepQ and atpE if raised MIC	0	ND				wt																										ND
1799	[6]	Villellas C, JAC 2017		clinical	naive	Table 1 WT		S			0.03						PCR/rv0678 (all), pepQ and atpE if raised MIC	0	ND				wt																										ND
1800	[6]	Villellas C, JAC 2017		clinical	naive	Table 1 WT		S			0.03						PCR/rv0678 (all), pepQ and atpE if raised MIC	0	ND				wt																										ND
1801	[6]	Villellas C, JAC 2017		clinical	naive	Table 1 WT		S			0.03						PCR/rv0678 (all), pepQ and atpE if raised MIC	0	ND				wt																										ND
1802	[6]	Villellas C, JAC 2017		clinical	naive	Table 1 WT		S			0.03						PCR/rv0678 (all), pepQ and atpE if raised MIC	0	ND				wt																										ND
1803	[6]	Villellas C, JAC 2017		clinical	naive	Table 1 WT		S			0.03						PCR/rv0678 (all), pepQ and atpE if raised MIC	0	ND				wt																										ND
1804	[6]	Villellas C, JAC 2017		clinical	naive	Table 1 WT		S			0.03						PCR/rv0678 (all), pepQ and atpE if raised MIC	0	ND				wt																										ND
1805	[6]	Villellas C, JAC 2017		clinical	naive	Table 1 WT		S			0.03						PCR/rv0678 (all), pepQ and atpE if raised MIC	0	ND				wt																										ND
1806	[6]	Villellas C, JAC 2017		clinical	naive	Table 1 WT		S			0.03						PCR/rv0678 (all), pepQ and atpE if raised MIC	0	ND				wt																										ND
1807	[6]	Villellas C, JAC 2017		clinical	naive	Table 1 WT		S			0.03						PCR/rv0678 (all), pepQ and atpE if raised MIC	0	ND				wt																										ND
1808	[6]	Villellas C, JAC 2017		clinical	naive	Table 1 WT		S			0.03						PCR/rv0678 (all), pepQ and atpE if raised MIC	0	ND				wt																										ND
1809	[6]	Villellas C, JAC 2017		clinical	naive	Table 1 WT		S			0.03						PCR/rv0678 (all), pepQ and atpE if raised MIC	0	ND				wt																										ND
1810	[6]	Villellas C, JAC 2017		clinical	naive	Table 1 WT		S			0.03						PCR/rv0678 (all), pepQ and atpE if raised MIC	0	ND				wt																										ND
1811	[6]	Villellas C, JAC 2017		clinical	naive	Table 1 WT		S			0.03						PCR/rv0678 (all), pepQ and atpE if raised MIC	0	ND				wt																										ND
1812	[6]	Villellas C, JAC 2017		clinical	naive	Table 1 WT		S			0.03						PCR/rv0678 (all), pepQ and atpE if raised MIC	0	ND				wt																										ND
1813	[6]	Villellas C, JAC 2017		clinical	naive	Table 1 WT		S			0.03						PCR/rv0678 (all), pepQ and atpE if raised MIC	0	ND				wt																										ND
1814	[6]	Villellas C, JAC 2017		clinical	naive	Table 1 WT		S			0.03						PCR/rv0678 (all), pepQ and atpE if raised MIC	0	ND				wt																										ND
1815	[6]	Villellas C, JAC 2017		clinical	naive	Table 1 WT		S			0.03						PCR/rv0678 (all), pepQ and atpE if raised MIC	0	ND				wt																										ND
1816	[6]	Villellas C, JAC 2017		clinical	naive	Table 1 WT		S			0.03						PCR/rv0678 (all), pepQ and atpE if raised MIC	0	ND				wt																										ND
1817	[6]	Villellas C, JAC 2017		clinical	naive	Table 1 WT		S			0.03						PCR/rv0678 (all), pepQ and atpE if raised MIC	0	ND				wt																										ND
1818	[6]	Villellas C, JAC 2017		clinical	naive	Table 1 WT		S			0.03						PCR/rv0678 (all), pepQ and atpE if raised MIC	0	ND				wt																										ND
1819	[6]	Villellas C, JAC 2017		clinical	naive	Table 1 WT		S			0.03						PCR/rv0678 (all), pepQ and atpE if raised MIC	0	ND				wt																										ND
1820	[6]	Villellas C, JAC 2017		clinical	naive	Table 1 WT		S			0.03						PCR/rv0678 (all), pepQ and atpE if raised MIC	0	ND				wt																										ND
1821	[6]	Villellas C, JAC 2017		clinical	naive	Table 1 WT		S			0.03						PCR/rv0678 (all), pepQ and atpE if raised MIC	0	ND				wt																										ND
1822	[6]	Villellas C, JAC 2017		clinical	naive	Table 1 WT		S			0.03						PCR/rv0678 (all), pepQ and atpE if raised MIC	0	ND				wt																										ND
1823	[6]	Villellas C, JAC 2017		clinical	naive	Table 1 WT		S			0.03						PCR/rv0678 (all), pepQ and atpE if raised MIC	0	ND				wt																										ND
1824	[6]	Villellas C, JAC 2017		clinical	naive	Table 1 WT		S			0.03						PCR/rv0678 (all), pepQ and atpE if raised MIC	0	ND				wt																										ND
1825	[6]	Villellas C, JAC 2017		clinical	naive	Table 1 WT		S			0.03						PCR/rv0678 (all), pepQ and atpE if raised MIC	0	ND				wt																										ND
1826	[6]	Villellas C, JAC 2017		clinical	naive	Table 1 WT		S			0.03						PCR/rv0678 (all), pepQ and atpE if raised MIC	0	ND				wt																										ND
1827	[6]	Villellas C, JAC 2017		clinical	naive	Table 1 WT		S			0.03						PCR/rv0678 (all), pepQ and atpE if raised MIC	0	ND				wt																										ND
1828	[6]	Villellas C, JAC 2017		clinical	naive	Table 1 WT		S			0.03						PCR/rv0678 (all), pepQ and atpE if raised MIC	0	ND				wt																										ND
1829	[6]	Villellas C, JAC 2017		clinical	naive	Table 1 WT		S			0.03						PCR/rv0678 (all), pepQ and atpE if raised MIC	0	ND				wt																										ND
1830	[6]	Villellas C, JAC 2017		clinical	naive	Table 1 WT		S			0.03						PCR/rv0678 (all), pepQ and atpE if raised MIC	0	ND				wt																										ND
1831	[6]	Villellas C, JAC 2017		clinical	naive	Table 1 WT		S			0.03						PCR/rv0678 (all), pepQ and atpE if raised MIC	0	ND				wt																										ND
1832	[6]	Villellas C, JAC 2017		clinical	naive	Table 1 WT		S			0.03						PCR/rv0678 (all), pepQ and atpE if raised MIC	0	ND				wt																										ND
1833	[6]	Villellas C, JAC 2017		clinical	naive	Table 1 WT		S			0.03						PCR/rv0678 (all), pepQ and atpE if raised MIC	0	ND				wt																										ND
1834	[6]	Villellas C, JAC 2017		clinical	naive	Table 1 WT		S			0.03						PCR/rv0678 (all), pepQ and atpE if raised MIC	0	ND				wt																										ND
1835	[6]	Villellas C, JAC 2017		clinical	naive	Table 1 WT		S			0.03						PCR/rv0678 (all), pepQ and atpE if raised MIC	0	ND				wt																										ND
1836	[6]	Villellas C, JAC 2017		clinical	naive	Table 1 WT		S			0.03						PCR/rv0678 (all), pepQ and atpE if raised MIC	0	ND				wt																										ND
1837	[6]	Villellas C, JAC 2017		clinical	naive	Table 1 WT		S			0.03						PCR/rv0678 (all), pepQ and atpE if raised MIC	0	ND				wt																										ND
1838	[6]	Villellas C, JAC 2017		clinical	naive	Table 1 WT		S			0.03						PCR/rv0678 (all), pepQ and atpE if raised MIC	0	ND				wt																										ND
1839	[6]	Villellas C, JAC 2017		clinical	naive	Table 1 WT		S			0.03						PCR/rv0678 (all), pepQ and atpE if raised MIC	0	ND				wt																										ND
1840	[6]	Villellas C, JAC 2017		clinical	naive	Table 1 WT		S			0.03						PCR/rv0678 (all), pepQ and atpE if raised MIC	0	ND				wt																										ND
1841	[6]	Villellas C, JAC 2017		clinical	naive	Table 1 WT		S			0.03						PCR/rv0678 (all), pepQ and atpE if raised MIC	0	ND				wt																										ND
1842	[6]	Villellas C, JAC 2017		clinical	naive	Table 1 WT		S			0.03						PCR/rv0678 (all), pepQ and atpE if raised MIC	0	ND				wt																										ND
1843	[6]	Villellas C, JAC 2017		clinical	naive	Table 1 WT		S			0.03						PCR/rv0678 (all), pepQ and atpE if raised MIC	0	ND				wt																										ND
1844	[6]	Villellas C, JAC 2017		clinical	naive	Table 1 WT		S			0.03						PCR/rv0678 (all), pepQ and atpE if raised MIC	0	ND				wt																										ND
1845	[6]	Villellas C, JAC 2017		clinical	naive	Table 1 WT		S			0.03						PCR/rv0678 (all), pepQ and atpE if raised MIC	0	ND				wt																										ND
1846	[6]	Villellas C, JAC 2017		clinical	naive	Table 1 WT		S			0.03						PCR/rv0678 (all), pepQ and atpE if raised MIC	0	ND				wt																										ND
1847	[6]	Villellas C, JAC 2017		clinical	naive	Table 1 WT		S			0.03						PCR/rv0678 (all), pepQ and atpE if raised MIC	0	ND				wt																										ND
1848	[6]	Villellas C, JAC 2017		clinical	naive	Table 1 WT		S			0.03						PCR/rv0678 (all), pepQ and atpE if raised MIC	0	ND				wt																										ND
1849	[6]	Villellas C, JAC 2017		clinical	naive	Table 1 WT		S			0.03						PCR/rv0678 (all), pepQ and atpE if raised MIC	0	ND				wt																										ND
1850	[6]	Villellas C, JAC 2017		clinical	naive	Table 1 WT		S			0.03						PCR/rv0678 (all), pepQ and atpE if raised MIC	0	ND				wt																										ND
1851	[6]	Villellas C, JAC 2017		clinical	naive	Table 1 WT		S			0.03						PCR/rv0678 (all), pepQ and atpE if raised MIC	0	ND				wt																										ND
1852	[6]	Villellas C, JAC 2017		clinical	naive	Table 1 WT		S			0.03						PCR/rv0678 (all), pepQ and atpE if raised MIC	0	ND				wt																										ND
1853	[6]	Villellas C, JAC 2017		clinical	naive	Table 1 WT		S			0.03						PCR/rv0678 (all), pepQ and atpE if raised MIC	0	ND				wt																										ND
1854	[6]	Villellas C, JAC 2017		clinical	naive	Table 1 WT		S			0.03						PCR/rv0678 (all), pepQ and atpE if raised MIC	0	ND				wt																										ND
1855	[6]	Villellas C, JAC 2017		clinical	naive	Table 1 WT		S			0.03						PCR/rv0678 (all), pepQ and atpE if raised MIC	0	ND				wt																										ND
1856	[6]	Villellas C, JAC 2017		clinical	naive	Table 1 WT		S			0.03						PCR/rv0678 (all), pepQ and atpE if raised MIC	0	ND				wt																										ND
1857	[6]	Villellas C, JAC 2017		clinical	naive	Table 1 WT		S			0.03						PCR/rv0678 (all), pepQ and atpE if raised MIC	0	ND				wt																										ND
1858	[6]	Villellas C, JAC 2017		clinical	naive	Table 1 WT		S			0.03						PCR/rv0678 (all), pepQ and atpE if raised MIC	0	ND				wt																										ND
1859	[6]	Villellas C, JAC 2017		clinical	naive	Table 1 WT		S			0.03						PCR/rv0678 (all), pepQ and atpE if raised MIC	0	ND				wt																										ND
1860	[6]	Villellas C, JAC 2017		clinical	naive	Table 1 WT		S			0.03						PCR/rv0678 (all), pepQ and atpE if raised MIC	0	ND				wt																										ND
1861	[6]	Villellas C, JAC 2017		clinical	naive	Table 1 WT		S			0.03						PCR/rv0678 (all), pepQ and atpE if raised MIC	0	ND				wt																										ND
1862	[6]	Villellas C, JAC 2017		clinical	naive	Table 1 WT		S			0.03						PCR/rv0678 (all), pepQ and atpE if raised MIC	0	ND				wt																										ND
1863	[6]	Villellas C, JAC 2017		clinical	naive	Table 1 WT		S			0.03						PCR/rv0678 (all), pepQ and atpE if raised MIC	0	ND				wt																										ND
1864	[6]	Villellas C, JAC 2017		clinical	naive	Table 1 WT		S			0.03						PCR/rv0678 (all), pepQ and atpE if raised MIC	0	ND				wt																										ND
1865	[6]	Villellas C, JAC 2017		clinical	naive	Table 1 WT		S			0.03						PCR/rv0678 (all), pepQ and atpE if raised MIC	0	wt				wt																										ND
1866	[6]	Villellas C, JAC 2017		clinical	naive	Table 1 WT		S			0.03						PCR/rv0678 (all), pepQ and atpE if raised MIC	0	ND				wt																										ND
1867	[6]	Villellas C, JAC 2017		clinical	naive	Table 1 WT		S			0.03						PCR/rv0678 (all), pepQ and atpE if raised MIC	0	ND				wt																										ND
1868	[6]	Villellas C, JAC 2017		clinical	naive	Table 1 WT		S			0.015						PCR/rv0678 (all), pepQ and atpE if raised MIC	0	ND				wt																										ND
1869	[6]	Villellas C, JAC 2017		clinical	naive	Table 1 WT		S			0.015						PCR/rv0678 (all), pepQ and atpE if raised MIC	0	ND				wt																										ND
1870	[6]	Villellas C, JAC 2017		clinical	naive	Table 1 WT		S			0.015						PCR/rv0678 (all), pepQ and atpE if raised MIC	0	ND				wt																										ND
1871	[6]	Villellas C, JAC 2017		clinical	naive	Table 1 WT		S			0.015						PCR/rv0678 (all), pepQ and atpE if raised MIC	0	ND				wt																										ND
1872	[6]	Villellas C, JAC 2017		clinical	naive	Table 1 WT		S			0.015						PCR/rv0678 (all), pepQ and atpE if raised MIC	0	ND				wt																										ND
1873	[6]	Villellas C, JAC 2017		clinical	naive	Table 1 WT		S			0.015						PCR/rv0678 (all), pepQ and atpE if raised MIC	0	ND				wt																										ND
1874	[6]	Villellas C, JAC 2017		clinical	naive	Table 1 WT		S			0.015						PCR/rv0678 (all), pepQ and atpE if raised MIC	0	ND				wt																										ND
1875	[6]	Villellas C, JAC 2017		clinical	naive	Table 1 WT		S			0.004						PCR/rv0678 (all), pepQ and atpE if raised MIC	0	ND				wt																										ND
1876	[6]	Villellas C, JAC 2017		clinical	naive	Table 1 WT		S			0.004						PCR/rv0678 (all), pepQ and atpE if raised MIC	0	ND				wt																										ND
1877	[4]	Xu J AAC 2017		clinical	naive	16833		S					0.1				PCR/ atpE, rv0678	0	wt				wt																										wt
1878	[22]	Xu J,AAC 2018		clinical	naive	13529		R					0.151				PCR/ atpE, rv0678, pepQ	0	wt				wt																										wt
1879	[22]	Xu J,AAC 2018		clinical	naive	12897		R					0.19				PCR/ atpE, rv0678, pepQ	0	wt				wt																										wt
1880	[22]	Xu J,AAC 2018		clinical	naive	16119		R					0.191				PCR/ atpE, rv0678, pepQ	0	wt				wt																										wt
1881	[22]	Xu J,AAC 2018		clinical	naive	11195		S					0.095				PCR/ atpE, rv0678, pepQ	0	wt				wt																										wt
1882	[22]	Xu J,AAC 2018		clinical	naive	16839		S					0.049				PCR/ atpE, rv0678, pepQ	0	wt				wt																										wt
1883	[2]	Bloemberg GV, NEJM 2015		clinical	exposed	Table S2 Bloemberg: Isolate Jan 2011	serial with 644, 645, 56	S	0.8								Sanger sequencing, atpE & rv0678	0	wt				wt	wt																									NR
1884	[7]	Zimenkov DV, JAC 2017		clinical	exposed	Table S2 Ab.101		S			0.03						Sanger/atpE, rv0678, pepQ, rv1979c	0	wt				wt																										wt
1885	[7][8]	Zimenkov DV, JAC 2017	Peretokina IV, J Infect 2020 (added MGIT info)	clinical	naive	Table S2 Aq.001	serial with 1886, 1887, 690	S	0.12		0.03						Sanger/atpE, rv0678, pepQ, rv1979c	0	wt				wt																										wt
1886	[7][8]	Zimenkov DV, JAC 2017	Peretokina IV, J Infect 2020 (added MGIT info)	clinical	exposed	Table S2 Aq.101	serial with 1885, 1887, 690	S	0.12		0.03						Sanger/atpE, rv0678, pepQ, rv1979c	0	wt				wt																										wt
1887	[7][8]	Zimenkov DV, JAC 2017	Peretokina IV, J Infect 2020 (added MGIT info)	clinical	exposed	Table S2 Aq.102	serial with 1885, 1886, 690	S	0.25		0.12						Sanger/atpE, rv0678, pepQ, rv1979c	0	wt				wt																										wt
1888	[7][8]	Zimenkov DV, JAC 2017	Peretokina IV, J Infect 2020 (added MGIT info)	clinical	naive	Table S2 Bc.001	serial with 85, 172, 457, 461, 450, 628, 629, 471, 630, 172	S	0.12		0.06						Sanger/atpE, rv0678, pepQ, rv1979c	0	wt				wt																										wt
1889	[7][8]	Zimenkov DV, JAC 2017	Peretokina IV, J Infect 2020 (added MGIT info)	clinical	naive	Table S2 Bg.001	serial with 392, 637, 638, 5, 621, 622, 316, 1890	S	0.12		0.03						Sanger/atpE, rv0678, pepQ, rv1979c	0	wt				wt																										wt
1891	[7][8]	Zimenkov DV, JAC 2017	Peretokina IV, J Infect 2020 (added MGIT info)	clinical	naive	Table S2 Bp.001	serial with 179, 481, 480, 484, 1892, 1893	S	0.12		0.03						Sanger/atpE, rv0678, pepQ, rv1979c	0	wt				wt																										wt
1891	[7][8]	Zimenkov DV, JAC 2017	Peretokina IV, J Infect 2020 (added MGIT info)	clinical	exposed	Table S2 Bn.101	serial with 421	S	0.12		0.06						Sanger/atpE, rv0678, pepQ, rv1979c	0	wt				wt																										wt
1892	[7][8]	Zimenkov DV, JAC 2017	Peretokina IV, J Infect 2020 (added MGIT info)	clinical	exposed	Table S2 Bp.105	serial with 179, 481, 480, 484, 1891, 1893	S	0.25		0.12						Sanger/atpE, rv0678, pepQ, rv1979c	2	wt				A67C	M23L	418_419insG																								wt
1893	[7][8]	Zimenkov DV, JAC 2017	Peretokina IV, J Infect 2020 (added MGIT info)	clinical	exposed	Table S2 Bp.106	serial with 179, 481, 480, 484, 1892, 1891	S	0.25		0.12						Sanger/atpE, rv0678, pepQ, rv1979c	2	wt				A67C	M23L	418_419insG																								wt
1894	[7][8]	Zimenkov DV, JAC 2017	Peretokina IV, J Infect 2020 (added MGIT info)	clinical	naive	Table S2 Bs.001	serial with 1895, 185	S	0.12		0.03						Sanger/atpE, rv0678, pepQ, rv1979c	0	wt				wt																										wt
1895	[7][8]	Zimenkov DV, JAC 2017	Peretokina IV, J Infect 2020 (added MGIT info)	clinical	exposed	Table S2 Bs.101	serial with 1894, 185	S	0.25		0.03						Sanger/atpE, rv0678, pepQ, rv1979c	0	wt				wt																										wt
1896	[7][8]	Zimenkov DV, JAC 2017	Peretokina IV, J Infect 2020 (added MGIT info)	clinical	naive	Table S2 Bu.001	serial with 1897, 465, 55, 624, 626, 627, 625	S	0.06		0.03						Sanger/atpE, rv0678, pepQ, rv1979c	0	wt				wt																										wt
1897	[7][8]	Zimenkov DV, JAC 2017	Peretokina IV, J Infect 2020 (added MGIT info)	clinical	exposed	Table S2 Bu.101	serial with 1896, 465, 55, 624, 626, 627, 625	S	0.12		0.06						Sanger/atpE, rv0678, pepQ, rv1979c	0	wt				wt																										wt
1898	[7][8]	Zimenkov DV, JAC 2017	Peretokina IV, J Infect 2020 (added MGIT info)	clinical	naive	Table S2 Ca.001	serial with 1899, 143, 151	S	0.12		0.03						Sanger/atpE, rv0678, pepQ, rv1979c	0	wt				wt																										wt
1899	[7][8]	Zimenkov DV, JAC 2017	Peretokina IV, J Infect 2020 (added MGIT info)	clinical	exposed	Table S2 Ca.002	serial with 1898, 143, 151	S	0.25		0.06						Sanger/atpE, rv0678, pepQ, rv1979c	0	wt				wt																										wt
1900	[7][8]	Zimenkov DV, JAC 2017	Peretokina IV, J Infect 2020 (added MGIT info)	clinical	naive	Table S2 Ci.001	serial with 146, 147, 634, 635	S	0.12		0.06						Sanger/atpE, rv0678, pepQ, rv1979c	0	wt				wt																										wt
1901	[7][8]	Zimenkov DV, JAC 2017	Peretokina IV, J Infect 2020 (added MGIT info)	clinical	exposed	Table S2 Di.101	serial with 486, 193	S	0.12		0.03						Sanger/atpE, rv0678, pepQ, rv1979c	0	wt				wt																										wt
1902	[7][8]	Zimenkov DV, JAC 2017	Peretokina IV, J Infect 2020 (added MGIT info)	clinical	naive	Table S2 Do.001	serial with 1903, 1904, 1905, 1906, 1907, 1908, 460	S	0.12		0.06						Sanger/atpE, rv0678, pepQ, rv1979c	0	wt				wt																										wt
1903	[8]	Peretokina IV, J Infect 2020		clinical	exposed	Table S1 Do.101	serial with 1902, 1904, 1905, 1906, 1907, 1908, 460	S	0.25		0.06						Sanger/atpE, rv0678, pepQ, rv1979	0	wt				wt																										wt
1904	[8]	Peretokina IV, J Infect 2020		clinical	exposed	Table S1 Do.102	serial with 1903, 1902, 1905, 1906, 1907, 1908, 460	S	0.12		0.06						Sanger/atpE, rv0678, pepQ, rv1979	0	wt				wt																										wt
1905	[8]	Peretokina IV, J Infect 2020		clinical	exposed	Table S1 Do.103	serial with 1903, 1904, 1902, 1906, 1907, 1908, 460	S	0.25		0.06						Sanger/atpE, rv0678, pepQ, rv1979	0	wt				wt																										wt
1906	[8]	Peretokina IV, J Infect 2020		clinical	exposed	Table S1 Do.104	serial with 1903, 1904, 1905, 1902, 1907, 1908, 460	S	0.12		0.06						Sanger/atpE, rv0678, pepQ, rv1979	0	wt				wt																										wt
1907	[8]	Peretokina IV, J Infect 2020		clinical	exposed	Table S1 Do.105	serial with 1903, 1904, 1905, 1906, 1902, 1908, 460	S	0.12		0.06						Sanger/atpE, rv0678, pepQ, rv1979	0	wt				wt																										wt
1908	[8]	Peretokina IV, J Infect 2020		clinical	exposed	Table S1 Do.106	serial with 1903, 1904, 1905, 1906, 1907, 1902, 460	S	0.12		0.06						Sanger/atpE, rv0678, pepQ, rv1979	0	wt				wt																										wt
1909	[7][8]	Zimenkov DV, JAC 2017	Peretokina IV, J Infect 2020 (added MGIT info)	clinical	naive	Table S2 Dp.001	serial with 1910, 1911, 398, 1912	S	0.06		0.03						Sanger/atpE, rv0678, pepQ, rv1979c	0	wt				wt																										wt
1910	[8]	Peretokina IV, J Infect 2020		clinical	exposed	Table S1 Dp.100	serial with 1909, 1911, 398, 1912	S	0.06		0.03						Sanger/atpE, rv0678, pepQ, rv1979	0	wt				wt																										wt
1911	[7][8]	Zimenkov DV, JAC 2017	Peretokina IV, J Infect 2020 (added MGIT info)	clinical	exposed	Table S2 Dp.101	serial with 1910, 1909, 398, 1912	S	0.25		0.12						Sanger/atpE, rv0678, pepQ, rv1979c	0	wt				wt																										wt
1912	[7][8]	Zimenkov DV, JAC 2017	Peretokina IV, J Infect 2020 (added MGIT info)	clinical	exposed	Table S2 Dp.103	serial with 1910, 1911, 398, 1909	S	0.25		0.12						Sanger/atpE, rv0678, pepQ, rv1979c	2	wt				136_137insG		T236C	F79S																							wt
1913	[7][8]	Zimenkov DV, JAC 2017	Peretokina IV, J Infect 2020 (added MGIT info)	clinical	exposed	Table S2 Du.001	serial 1914, 1915, 1916, 1917, 1918, 1919, 1920, 1921, 1922, 253	S	0.12		0.03						Sanger/atpE, rv0678, pepQ, rv1979c	0	wt				wt																										wt
1914	[7][8]	Zimenkov DV, JAC 2017	Peretokina IV, J Infect 2020 (added MGIT info)	clinical	exposed	Table S2 Du.101	serial 1913, 1915, 1916, 1917, 1918, 1919, 1920, 1921, 1922, 253	S	0.12		0.03						Sanger/atpE, rv0678, pepQ, rv1979c	0	wt				wt																										wt
1915	[7]	Zimenkov DV, JAC 2017		clinical	exposed	Table S2 Du.102	serial 1914, 1913, 1916, 1917, 1918, 1919, 1920, 1921, 1922, 253	S			0.03						Sanger/atpE, rv0678, pepQ, rv1979c	0	wt				wt																										wt
1916	[7][8]	Zimenkov DV, JAC 2017	Peretokina IV, J Infect 2020 (added MGIT info)	clinical	exposed	Table S2 Du.103	serial 1914, 1915, 1913, 1917, 1918, 1919, 1920, 1921, 1922, 253	S	0.25		0.06						Sanger/atpE, rv0678, pepQ, rv1979c	0	wt				wt																										wt
1917	[8]	Peretokina IV, J Infect 2020		clinical	exposed	Table S1 Du.103a	serial 1914, 1915, 1916, 1913, 1918, 1919, 1920, 1921, 1922, 253	S	0.25		0.06						Sanger/atpE, rv0678, pepQ, rv1979	0	wt				wt																										wt
1918	[8]	Peretokina IV, J Infect 2020		clinical	exposed	Table S1 Du.103b	serial 1914, 1915, 1916, 1917, 1913, 1919, 1920, 1921, 1922, 253	S	0.25		0.06						Sanger/atpE, rv0678, pepQ, rv1979	0	wt				wt																										wt
1919	[8]	Peretokina IV, J Infect 2020		clinical	exposed	Table S1 Du.103c	serial 1914, 1915, 1916, 1917, 1918, 1913, 1920, 1921, 1922, 253	S	0.25		0.06						Sanger/atpE, rv0678, pepQ, rv1979	0	wt				wt																										wt
1920	[7][8]	Zimenkov DV, JAC 2017	Peretokina IV, J Infect 2020 (added MGIT info)	clinical	exposed	Table S2 Du.104	serial 1914, 1915, 1916, 1917, 1918, 1919, 1913, 1921, 1922, 253	S	0.25		0.12						Sanger/atpE, rv0678, pepQ, rv1979c	0	wt				wt																										wt
1921	[8]	Peretokina IV, J Infect 2020		clinical	exposed	Table S1 Du.104a	serial 1914, 1915, 1916, 1917, 1918, 1919, 1920, 1913, 1922, 253	S	0.25		0.12						Sanger/atpE, rv0678, pepQ, rv1979	0	wt				wt																										wt
1922	[7][8]	Zimenkov DV, JAC 2017	Peretokina IV, J Infect 2020 (added MGIT info)	clinical	exposed	Table S2 Du.105	serial 1914, 1915, 1916, 1917, 1918, 1919, 1920, 1921, 1913, 253	S	0.5		0.12						Sanger/atpE, rv0678, pepQ, rv1979c	0	wt				wt																										wt
1923	[7]	Zimenkov DV, JAC 2017		clinical	naive	Table S2 Ee.101		S			0.03						Sanger/atpE, rv0678, pepQ, rv1979c	0	wt				wt																										wt
1924	[7][8]	Zimenkov DV, JAC 2017	Peretokina IV, J Infect 2020 (added MGIT info)	clinical	exposed	Table S2 Ei.001	serial with 1925, 1926, 1927	S	0.25		0.03						Sanger/atpE, rv0678, pepQ, rv1979c	0	wt				wt																										wt
1925	[8]	Peretokina IV, J Infect 2020		clinical	exposed	Table S1 Ei.002	serial with 1924, 1926, 1927	S	0.25		0.03						Sanger/atpE, rv0678, pepQ, rv1979	0	wt				wt																										wt
1926	[7][8]	Zimenkov DV, JAC 2017	Peretokina IV, J Infect 2020 (added MGIT info)	clinical	exposed	Table S2 Ei.101	serial with 1925, 1924, 1927	S	0.25		0.12						Sanger/atpE, rv0678, pepQ, rv1979c	0	wt				wt																										wt
1927	[7][8]	Zimenkov DV, JAC 2017	Peretokina IV, J Infect 2020 (added MGIT info)	clinical	exposed	Table S2 Ei.102	serial with 1925, 1926, 1924	S	0.25		0.12						Sanger/atpE, rv0678, pepQ, rv1979c	0	wt				wt																										wt
1928	[7][8]	Zimenkov DV, JAC 2017	Peretokina IV, J Infect 2020 (added MGIT info)	clinical	exposed	Table S2 Eq.001	serial with 25	S	0.25		0.03						Sanger/atpE, rv0678, pepQ, rv1979c	0	wt				wt																										wt
1929	[7][8]	Zimenkov DV, JAC 2017	Peretokina IV, J Infect 2020 (added MGIT info)	clinical	naive	Table S2 Fa.001		S	0.25		0.03						Sanger/atpE, rv0678, pepQ, rv1979c	0	wt				wt																										wt
1930	[7][8]	Zimenkov DV, JAC 2017	Peretokina IV, J Infect 2020 (added MGIT info)	clinical	exposed	Table S2 Fb.101	serial with 1931, 395, 396, 388	S	0.06		0.03						Sanger/atpE, rv0678, pepQ, rv1979c	0	wt				wt																										wt
1931	[7][8]	Zimenkov DV, JAC 2017	Peretokina IV, J Infect 2020 (added MGIT info)	clinical	exposed	Table S2 Fb.102	serial with 1930, 395, 396, 388	S	0.25		0.03						Sanger/atpE, rv0678, pepQ, rv1979c	0	wt				wt																										wt
1932	[8]	Peretokina IV, J Infect 2020		clinical	naive	Table S1 Bf.001	serial with 67	S	0.12		0.03						Sanger/atpE, rv0678, pepQ, rv1979	0	wt				wt																										wt
1933	[8]	Peretokina IV, J Infect 2020		clinical	naive	Table S1 Gb		S	0.25		0.12						Sanger/atpE, rv0678, pepQ, rv1979	1	wt				T248C	L83P																									wt
1934	[8]	Peretokina IV, J Infect 2020		clinical	exposed	Table S1 Ge.101	serial with 411, 477, 412, 443, 442	S	0.12		0.03						Sanger/atpE, rv0678, pepQ, rv1979	0	wt				wt																										wt
1935	[8]	Peretokina IV, J Infect 2020		clinical	naive	Table S1 Hz.001	serial with 1936, 211, 212	S	0.25		0.03						Sanger/atpE, rv0678, pepQ, rv1979	0	wt				wt																										wt
1936	[8]	Peretokina IV, J Infect 2020		clinical	exposed	Table S1 Hz.101	serial with 1935, 211, 212	S	0.25		0.03						Sanger/atpE, rv0678, pepQ, rv1979	0	wt				wt																										wt
1937	[8]	Peretokina IV, J Infect 2020		clinical	exposed	Table S1 Ic.101	serial with 1938, 86, 417, 445, 386, 387	S	0.12		0.03						Sanger/atpE, rv0678, pepQ, rv1979	0	wt				wt																										wt
1938	[8]	Peretokina IV, J Infect 2020		clinical	exposed	Table S1 Ic.102	serial with 1937, 86, 417, 445, 386, 387	S	0.12		0.03						Sanger/atpE, rv0678, pepQ, rv1979	0	wt				wt																										wt
1939	[8]	Peretokina IV, J Infect 2020		clinical	exposed	Table S1 Id		S	0.25		0.12						Sanger/atpE, rv0678, pepQ, rv1979	1	wt				15DelG																										wt
1940	[8]	Peretokina IV, J Infect 2020		clinical	naive	Table S1 Ih.001	serial with 1941, 633, 1942	S	0.25		0.06						Sanger/atpE, rv0678, pepQ, rv1979	0	wt				wt																										wt
1941	[8]	Peretokina IV, J Infect 2020		clinical	exposed	Table S1 Ih.101	serial with 1940, 633, 1942	S	0.12		0.03						Sanger/atpE, rv0678, pepQ, rv1979	0	wt				wt																										wt
1942	[8]	Peretokina IV, J Infect 2020		clinical	exposed	Table S1 Ih.103	serial with 1941, 633, 1940	S	0.5		0.06						Sanger/atpE, rv0678, pepQ, rv1979	0	wt				wt																										wt
1943	[8]	Peretokina IV, J Infect 2020		clinical	naive	Table S1 Iz.001	serial with 148, 311, 1944, 1945	S	0.12		0.03						Sanger/atpE, rv0678, pepQ, rv1979	0	wt				wt																										wt
1944	[8]	Peretokina IV, J Infect 2020		clinical	exposed	Table S1 Iz.103	serial with 148, 311, 1943, 1945	R	16		2						Sanger/atpE, rv0678, pepQ, rv1979	2	G187C	A63P			141_142insC																										wt
1945	[8]	Peretokina IV, J Infect 2020		clinical	exposed	Table S1 Iz.104	serial with 148, 311, 1944, 1943	R	16		2						Sanger/atpE, rv0678, pepQ, rv1979	2	G187C	A63P			141_142insC																										wt
1946	[8]	Peretokina IV, J Infect 2020		clinical	exposed	Table S1 Aa		S	0.03		0.25						Sanger/atpE, rv0678, pepQ, rv1979	0	wt				wt																										wt
1947	[8]	Peretokina IV, J Infect 2020		clinical	naive	Table S1 Ad		S	0.03		0.12						Sanger/atpE, rv0678, pepQ, rv1979	0	wt				wt																										wt
1948	[8]	Peretokina IV, J Infect 2020		clinical	naive	Table S1 Ah		S	0.03		0.06						Sanger/atpE, rv0678, pepQ, rv1979	0	wt				wt																										wt
1949	[8]	Peretokina IV, J Infect 2020		clinical	naive	Table S1 Ai		S	0.03		0.06						Sanger/atpE, rv0678, pepQ, rv1979	0	wt				wt																										wt
1950	[8]	Peretokina IV, J Infect 2020		clinical	naive	Table S1 Aj		S	0.03		0.12						Sanger/atpE, rv0678, pepQ, rv1979	0	wt				wt																										wt
1951	[8]	Peretokina IV, J Infect 2020		clinical	naive	Table S1 Am.001	serial with 1952, 1953, 1954	S	0.03		0.06						Sanger/atpE, rv0678, pepQ, rv1979	0	wt				wt																										wt
1952	[8]	Peretokina IV, J Infect 2020		clinical	naive	Table S1 Am.002	serial with 1951, 1953, 1954	S	0.03		0.06						Sanger/atpE, rv0678, pepQ, rv1979	0	wt				wt																										wt
1953	[8]	Peretokina IV, J Infect 2020		clinical	exposed	Table S1 Am.101	serial with 1952, 1951, 1954	S	0.03		0.06						Sanger/atpE, rv0678, pepQ, rv1979	0	wt				wt																										wt
1954	[8]	Peretokina IV, J Infect 2020		clinical	exposed	Table S1 Am.102	serial with 1952, 1953, 1951	S	0.03		0.06						Sanger/atpE, rv0678, pepQ, rv1979	0	wt				wt																										wt
1955	[8]	Peretokina IV, J Infect 2020		clinical	naive	Table S1 An		S	0.03		0.06						Sanger/atpE, rv0678, pepQ, rv1979	0	wt				wt																										wt
1956	[8]	Peretokina IV, J Infect 2020		clinical	naive	Table S1 Ap		S	0.03		0.12						Sanger/atpE, rv0678, pepQ, rv1979	0	wt				wt																										wt
1957	[8]	Peretokina IV, J Infect 2020		clinical	naive	Table S1 Au		S	0.03		0.06						Sanger/atpE, rv0678, pepQ, rv1979	0	wt				wt																										wt
1958	[8]	Peretokina IV, J Infect 2020		clinical	naive	Table S1 Av		S	0.03		0.12						Sanger/atpE, rv0678, pepQ, rv1979	0	wt				wt																										wt
1959	[8]	Peretokina IV, J Infect 2020		clinical	naive	Table S1 Ay		S	0.03		0.12						Sanger/atpE, rv0678, pepQ, rv1979	0	wt				wt																										wt
1960	[8]	Peretokina IV, J Infect 2020		clinical	naive	Table S1 Be		S	0.03		0.03						Sanger/atpE, rv0678, pepQ, rv1979	0	wt				wt																										wt
1961	[8]	Peretokina IV, J Infect 2020		clinical	naive	Table S1 Bh		S	0.03		0.25						Sanger/atpE, rv0678, pepQ, rv1979	0	wt				wt																										wt
1962	[8]	Peretokina IV, J Infect 2020		clinical	naive	Table S1 Br		S	0.03		0.12						Sanger/atpE, rv0678, pepQ, rv1979	0	wt				wt																										wt
1963	[8]	Peretokina IV, J Infect 2020		clinical	naive	Table S1 Bt.001	serial with 1964	S	0.03		0.06						Sanger/atpE, rv0678, pepQ, rv1979	0	wt				wt																										wt
1964	[8]	Peretokina IV, J Infect 2020		clinical	exposed	Table S1 Bt.101	serial with 1963	S	0.03		0.06						Sanger/atpE, rv0678, pepQ, rv1979	0	wt				wt																										wt
1965	[8]	Peretokina IV, J Infect 2020		clinical	naive	Table S1 Bv		S	0.12		0.25						Sanger/atpE, rv0678, pepQ, rv1979	0	wt				wt																										wt
1966	[8]	Peretokina IV, J Infect 2020		clinical	naive	Table S1 Bx		S	0.03		0.12						Sanger/atpE, rv0678, pepQ, rv1979	0	wt				wt																										wt
1967	[8]	Peretokina IV, J Infect 2020		clinical	naive	Table S1 By.001	serial with 1968, 1969, 1970	S	0.03		0.25						Sanger/atpE, rv0678, pepQ, rv1979	0	wt				wt																										wt
1968	[8]	Peretokina IV, J Infect 2020		clinical	naive	Table S1 By.002	serial with 1967, 1969, 1970	S	0.03		0.25						Sanger/atpE, rv0678, pepQ, rv1979	0	wt				wt																										wt
1969	[8]	Peretokina IV, J Infect 2020		clinical	exposed	Table S1 By.101	serial with 1968, 1967, 1970	S	0.03		0.25						Sanger/atpE, rv0678, pepQ, rv1979	0	wt				wt																										wt
1970	[8]	Peretokina IV, J Infect 2020		clinical	exposed	Table S1 By.102	serial with 1968, 1969, 1967	S	0.03		0.12						Sanger/atpE, rv0678, pepQ, rv1979	0	wt				wt																										wt
1971	[8]	Peretokina IV, J Infect 2020		clinical	naive	Table S1 Ca.001	serial with 1972	S	0.03		0.12						Sanger/atpE, rv0678, pepQ, rv1979	0	wt				wt																										wt
1972	[8]	Peretokina IV, J Infect 2020		clinical	naive	Table S1 Ca.002	serial with 1971	S	0.06		0.25						Sanger/atpE, rv0678, pepQ, rv1979	0	wt				wt																										wt
1973	[8]	Peretokina IV, J Infect 2020		clinical	naive	Table S1 Cb		S	0.03		0.12						Sanger/atpE, rv0678, pepQ, rv1979	0	wt				wt																										wt
1974	[8]	Peretokina IV, J Infect 2020		clinical	naive	Table S1 Cc		S	0.03		0.06						Sanger/atpE, rv0678, pepQ, rv1979	0	wt				wt																										wt
1975	[8]	Peretokina IV, J Infect 2020		clinical	naive	Table S1 Cd		S	0.03		0.06						Sanger/atpE, rv0678, pepQ, rv1979	0	wt				wt																										wt
1976	[8]	Peretokina IV, J Infect 2020		clinical	naive	Table S1 Ce		S	0.03		0.12						Sanger/atpE, rv0678, pepQ, rv1979	0	wt				wt																										wt
1977	[8]	Peretokina IV, J Infect 2020		clinical	exposed	Table S1 Ck		S	0.03		0.25						Sanger/atpE, rv0678, pepQ, rv1979	0	wt				wt																										wt
1978	[8]	Peretokina IV, J Infect 2020		clinical	naive	Table S1 Cm		S	0.03		0.25						Sanger/atpE, rv0678, pepQ, rv1979	0	wt				wt																										wt
1979	[8]	Peretokina IV, J Infect 2020		clinical	naive	Table S1 Cp		S	0.03		0.03						Sanger/atpE, rv0678, pepQ, rv1979	0	wt				wt																										wt
1980	[8]	Peretokina IV, J Infect 2020		clinical	naive	Table S1 Cq.001	serial with 1981	S	0.03		0.03						Sanger/atpE, rv0678, pepQ, rv1979	0	wt				wt																										wt
1981	[8]	Peretokina IV, J Infect 2020		clinical	exposed	Table S1 Cq.101	serial with 1980	S	0.03		0.03						Sanger/atpE, rv0678, pepQ, rv1979	0	wt				wt																										wt
1982	[8]	Peretokina IV, J Infect 2020		clinical	naive	Table S1 Cr		S	0.03		0.06						Sanger/atpE, rv0678, pepQ, rv1979	0	wt				wt																										wt
1983	[8]	Peretokina IV, J Infect 2020		clinical	naive	Table S1 Cs		S	0.03		0.12						Sanger/atpE, rv0678, pepQ, rv1979	0	wt				wt																										wt
1984	[8]	Peretokina IV, J Infect 2020		clinical	naive	Table S1 Ct		S	0.03		0.12						Sanger/atpE, rv0678, pepQ, rv1979	0	wt				wt																										wt
1985	[8]	Peretokina IV, J Infect 2020		clinical	naive	Table S1 Cu.001	serial with 1986, 1987	S	0.03		0.06						Sanger/atpE, rv0678, pepQ, rv1979	0	wt				wt																										wt
1986	[8]	Peretokina IV, J Infect 2020		clinical	exposed	Table S1 Cu.101	serial with 1985, 1987	S	0.03		0.12						Sanger/atpE, rv0678, pepQ, rv1979	0	wt				wt																										wt
1987	[8]	Peretokina IV, J Infect 2020		clinical	exposed	Table S1 Cu.102a	serial with 1986, 1985	S	0.06		0.25						Sanger/atpE, rv0678, pepQ, rv1979	0	wt				wt																										wt
1988	[8]	Peretokina IV, J Infect 2020		clinical	naive	Table S1 Cv		S	0.03		0.12						Sanger/atpE, rv0678, pepQ, rv1979	0	wt				wt																										wt
1989	[8]	Peretokina IV, J Infect 2020		clinical	naive	Table S1 Cx.001	serial with 1990	S	0.03		0.03						Sanger/atpE, rv0678, pepQ, rv1979	0	wt				wt																										wt
1990	[8]	Peretokina IV, J Infect 2020		clinical	exposed	Table S1 Cx.101	serial with 1989	S	0.03		0.03						Sanger/atpE, rv0678, pepQ, rv1979	0	wt				wt																										wt
1991	[8]	Peretokina IV, J Infect 2020		clinical	naive	Table S1 Cz.001	serial with 1992	S	0.03		0.12						Sanger/atpE, rv0678, pepQ, rv1979	0	wt				wt																										wt
1992	[8]	Peretokina IV, J Infect 2020		clinical	exposed	Table S1 Cz.101	serial with 1991	S	0.03		0.12						Sanger/atpE, rv0678, pepQ, rv1979	0	wt				wt																										wt
1993	[8]	Peretokina IV, J Infect 2020		clinical	naive	Table S1 Db.001	serial with 1994	S	0.06		0.25						Sanger/atpE, rv0678, pepQ, rv1979	0	wt				wt																										wt
1994	[8]	Peretokina IV, J Infect 2020		clinical	exposed	Table S1 Db.101	serial with 1993	S	0.03		0.25						Sanger/atpE, rv0678, pepQ, rv1979	0	wt				wt																										wt
1995	[8]	Peretokina IV, J Infect 2020		clinical	naive	Table S1 Dd.001	serial with 1996	S	0.03		0.12						Sanger/atpE, rv0678, pepQ, rv1979	0	wt				wt																										wt
1996	[8]	Peretokina IV, J Infect 2020		clinical	exposed	Table S1 Dd.101	serial with 1995	S	0.03		0.12						Sanger/atpE, rv0678, pepQ, rv1979	0	wt				wt																										wt
1997	[8]	Peretokina IV, J Infect 2020		clinical	naive	Table S1 Df		S	0.03		0.06						Sanger/atpE, rv0678, pepQ, rv1979	0	wt				wt																										wt
1998	[8]	Peretokina IV, J Infect 2020		clinical	naive	Table S1 Dg.001	serial with 1999, 2000, 2001, 2002	S	0.03		0.12						Sanger/atpE, rv0678, pepQ, rv1979	0	wt				wt																										wt
1999	[8]	Peretokina IV, J Infect 2020		clinical	naive	Table S1 Dg.002	serial with 1998, 2000, 2001, 2002	S	0.03		0.06						Sanger/atpE, rv0678, pepQ, rv1979	0	wt				wt																										wt
2000	[8]	Peretokina IV, J Infect 2020		clinical	naive	Table S1 Dg.003	serial with 1999, 1998, 2001, 2002	S	0.03		0.12						Sanger/atpE, rv0678, pepQ, rv1979	0	wt				wt																										wt
2001	[8]	Peretokina IV, J Infect 2020		clinical	exposed	Table S1 Dg.101	serial with 1999, 2000, 1998, 2002	S	0.03		0.12						Sanger/atpE, rv0678, pepQ, rv1979	0	wt				wt																										wt
2002	[8]	Peretokina IV, J Infect 2020		clinical	exposed	Table S1 Dg.102	serial with 1999, 2000, 2001, 1998	S	0.03		0.25						Sanger/atpE, rv0678, pepQ, rv1979	0	wt				wt																										wt
2003	[8]	Peretokina IV, J Infect 2020		clinical	naive	Table S1 Dh		S	0.03		0.12						Sanger/atpE, rv0678, pepQ, rv1979	0	wt				wt																										wt
2004	[8]	Peretokina IV, J Infect 2020		clinical	naive	Table S1 Dk		S	0.03		0.12						Sanger/atpE, rv0678, pepQ, rv1979	0	wt				wt																										wt
2005	[8]	Peretokina IV, J Infect 2020		clinical	naive	Table S1 Dl		S	0.03		0.12						Sanger/atpE, rv0678, pepQ, rv1979	0	wt				wt																										wt
2006	[8]	Peretokina IV, J Infect 2020		clinical	naive	Table S1 Dm		S	0.03		0.25						Sanger/atpE, rv0678, pepQ, rv1979	0	wt				wt																										wt
2007	[8]	Peretokina IV, J Infect 2020		clinical	naive	Table S1 Dn		S	0.03		0.12						Sanger/atpE, rv0678, pepQ, rv1979	0	wt				wt																										wt
2008	[8]	Peretokina IV, J Infect 2020		clinical	naive	Table S1 Dq		S	0.03		0.06						Sanger/atpE, rv0678, pepQ, rv1979	0	wt				wt																										wt
2009	[8]	Peretokina IV, J Infect 2020		clinical	naive	Table S1 Dr		S	0.03		0.06						Sanger/atpE, rv0678, pepQ, rv1979	0	wt				wt																										wt
2010	[8]	Peretokina IV, J Infect 2020		clinical	naive	Table S1 Ds		S	0.03		0.25						Sanger/atpE, rv0678, pepQ, rv1979	0	wt				wt																										wt
2011	[8]	Peretokina IV, J Infect 2020		clinical	naive	Table S1 Dt		S	0.03		0.06						Sanger/atpE, rv0678, pepQ, rv1979	0	wt				wt																										wt
2012	[8]	Peretokina IV, J Infect 2020		clinical	naive	Table S1 Dx		S	0.03		0.25						Sanger/atpE, rv0678, pepQ, rv1979	0	wt				wt																										wt
2013	[8]	Peretokina IV, J Infect 2020		clinical	naive	Table S1 Dy		S	0.03		0.25						Sanger/atpE, rv0678, pepQ, rv1979	0	wt				wt																										wt
2014	[8]	Peretokina IV, J Infect 2020		clinical	naive	Table S1 Dz		S	0.03		0.06						Sanger/atpE, rv0678, pepQ, rv1979	0	wt				wt																										wt
2015	[8]	Peretokina IV, J Infect 2020		clinical	naive	Table S1 Ea		S	0.03		0.03						Sanger/atpE, rv0678, pepQ, rv1979	0	wt				wt																										wt
2016	[8]	Peretokina IV, J Infect 2020		clinical	naive	Table S1 Eb		S	0.03		0.25						Sanger/atpE, rv0678, pepQ, rv1979	0	wt				wt																										wt
2017	[8]	Peretokina IV, J Infect 2020		clinical	naive	Table S1 Ec		S	0.03		0.06						Sanger/atpE, rv0678, pepQ, rv1979	0	wt				wt																										wt
2018	[8]	Peretokina IV, J Infect 2020		clinical	naive	Table S1 Ed.001	serial with 2019, 2020, 2021	S	0.03		0.06						Sanger/atpE, rv0678, pepQ, rv1979	0	wt				wt																										wt
2019	[8]	Peretokina IV, J Infect 2020		clinical	exposed	Table S1 Ed.101	serial with 2018, 2020, 2021	S	0.03		0.06						Sanger/atpE, rv0678, pepQ, rv1979	0	wt				wt																										wt
2020	[8]	Peretokina IV, J Infect 2020		clinical	exposed	Table S1 Ed.102	serial with 2019, 2018, 2021	S	0.03		0.06						Sanger/atpE, rv0678, pepQ, rv1979	0	wt				wt																										wt
2021	[8]	Peretokina IV, J Infect 2020		clinical	exposed	Table S1 Ed.103	serial with 2019, 2020, 2018	S	0.03		0.06						Sanger/atpE, rv0678, pepQ, rv1979	0	wt				wt																										wt
2022	[8]	Peretokina IV, J Infect 2020		clinical	naive	Table S1 Ef.001	serial with 2023, 2024	S	0.03		0.06						Sanger/atpE, rv0678, pepQ, rv1979	0	wt				wt																										wt
2023	[8]	Peretokina IV, J Infect 2020		clinical	exposed	Table S1 Ef.101	serial with 2022, 2024	S	0.03		0.06						Sanger/atpE, rv0678, pepQ, rv1979	0	wt				wt																										wt
2024	[8]	Peretokina IV, J Infect 2020		clinical	exposed	Table S1 Ef.102	serial with 2023, 2022	S	0.03		0.12						Sanger/atpE, rv0678, pepQ, rv1979	0	wt				wt																										wt
2025	[8]	Peretokina IV, J Infect 2020		clinical	exposed	Table S1 Eg		S	0.03		0.25						Sanger/atpE, rv0678, pepQ, rv1979	0	wt				wt																										wt
2026	[8]	Peretokina IV, J Infect 2020		clinical	naive	Table S1 Ej.001	serial with 2027	S	0.03		0.12						Sanger/atpE, rv0678, pepQ, rv1979	0	wt				wt																										wt
2027	[8]	Peretokina IV, J Infect 2020		clinical	exposed	Table S1 Ej.101	serial with 2026	S	0.03		0.25						Sanger/atpE, rv0678, pepQ, rv1979	0	wt				wt																										wt
2028	[8]	Peretokina IV, J Infect 2020		clinical	naive	Table S1 Ek		S	0.03		0.06						Sanger/atpE, rv0678, pepQ, rv1979	0	wt				wt																										wt
2029	[8]	Peretokina IV, J Infect 2020		clinical	naive	Table S1 En		S	0.03		0.03						Sanger/atpE, rv0678, pepQ, rv1979	0	wt				wt																										wt
2030	[8]	Peretokina IV, J Infect 2020		clinical	naive	Table S1 Eo		S	0.03		0.25						Sanger/atpE, rv0678, pepQ, rv1979	0	wt				wt																										wt
2031	[8]	Peretokina IV, J Infect 2020		clinical	naive	Table S1 Ep		S	0.03		0.12						Sanger/atpE, rv0678, pepQ, rv1979	0	wt				wt																										wt
2032	[8]	Peretokina IV, J Infect 2020		clinical	naive	Table S1 Es.001	serial with 2033	S	0.03		0.25						Sanger/atpE, rv0678, pepQ, rv1979	0	wt				wt																										wt
2033	[8]	Peretokina IV, J Infect 2020		clinical	exposed	Table S1 Es.101	serial with 2032	S	0.03		0.25						Sanger/atpE, rv0678, pepQ, rv1979	0	wt				wt																										wt
2034	[8]	Peretokina IV, J Infect 2020		clinical	naive	Table S1 Et		S	0.03		0.25						Sanger/atpE, rv0678, pepQ, rv1979	0	wt				wt																										wt
2035	[8]	Peretokina IV, J Infect 2020		clinical	naive	Table S1 Eu		S	0.03		0.03						Sanger/atpE, rv0678, pepQ, rv1979	0	wt				wt																										wt
2036	[8]	Peretokina IV, J Infect 2020		clinical	exposed	Table S1 Ev		S	0.03		0.12						Sanger/atpE, rv0678, pepQ, rv1979	0	wt				wt																										wt
2037	[8]	Peretokina IV, J Infect 2020		clinical	naive	Table S1 Ew.001	serial with 2038	S	0.03		0.06						Sanger/atpE, rv0678, pepQ, rv1979	0	wt				wt																										wt
2038	[8]	Peretokina IV, J Infect 2020		clinical	exposed	Table S1 Ew.101	serial with 2037	S	0.03		0.06						Sanger/atpE, rv0678, pepQ, rv1979	0	wt				wt																										wt
2039	[8]	Peretokina IV, J Infect 2020		clinical	exposed	Table S1 Ex		S	0.03		0.12						Sanger/atpE, rv0678, pepQ, rv1979	0	wt				wt																										wt
2040	[8]	Peretokina IV, J Infect 2020		clinical	naive	Table S1 Ey		S	0.03		0.06						Sanger/atpE, rv0678, pepQ, rv1979	0	wt				wt																										wt
2041	[8]	Peretokina IV, J Infect 2020		clinical	exposed	Table S1 Ez		S	0.03		0.12						Sanger/atpE, rv0678, pepQ, rv1979	0	wt				wt																										wt
2042	[8]	Peretokina IV, J Infect 2020		clinical	naive	Table S1 Gc.001		S	0.03		0.06						Sanger/atpE, rv0678, pepQ, rv1979	0	wt				wt																										wt
2043	[8]	Peretokina IV, J Infect 2020		clinical	naive	Table S1 Gd		S	0.03		0.06						Sanger/atpE, rv0678, pepQ, rv1979	0	wt				wt																										wt
2044	[8]	Peretokina IV, J Infect 2020		clinical	exposed	Table S1 Gfa		S	0.03		0.06						Sanger/atpE, rv0678, pepQ, rv1979	0	wt				wt																										wt
2045	[8]	Peretokina IV, J Infect 2020		clinical	naive	Table S1 Gga		S	0.03		0.06						Sanger/atpE, rv0678, pepQ, rv1979	0	wt				wt																										wt
2046	[8]	Peretokina IV, J Infect 2020		clinical	naive	Table S1 Gh.001	serial with 2047	S	0.03		0.12						Sanger/atpE, rv0678, pepQ, rv1979	0	wt				wt																										wt
2047	[8]	Peretokina IV, J Infect 2020		clinical	exposed	Table S1 Gh.101	serial with 2046	S	0.06		0.12						Sanger/atpE, rv0678, pepQ, rv1979	0	wt				wt																										wt
2048	[8]	Peretokina IV, J Infect 2020		clinical	exposed	Table S1 Gia		S	0.03		0.12						Sanger/atpE, rv0678, pepQ, rv1979	0	wt				wt																										wt
2049	[8]	Peretokina IV, J Infect 2020		clinical	naive	Table S1 Gj		S	0.03		0.12						Sanger/atpE, rv0678, pepQ, rv1979	0	wt				wt																										wt
2050	[8]	Peretokina IV, J Infect 2020		clinical	naive	Table S1 Gla		S	0.03		0.06						Sanger/atpE, rv0678, pepQ, rv1979	0	wt				wt																										wt
2051	[8]	Peretokina IV, J Infect 2020		clinical	naive	Table S1 Gm		S	0.03		0.12						Sanger/atpE, rv0678, pepQ, rv1979	0	wt				wt																										wt
2052	[8]	Peretokina IV, J Infect 2020		clinical	naive	Table S1 Gn.001	serial with 2053, 2054	S	0.03		0.06						Sanger/atpE, rv0678, pepQ, rv1979	0	wt				wt																										wt
2053	[8]	Peretokina IV, J Infect 2020		clinical	exposed	Table S1 Gn.101	serial with 2052, 2054	S	0.03		0.06						Sanger/atpE, rv0678, pepQ, rv1979	0	wt				wt																										wt
2054	[8]	Peretokina IV, J Infect 2020		clinical	exposed	Table S1 Gn.102	serial with 2053, 2052	I	0.12		1						Sanger/atpE, rv0678, pepQ, rv1979	0	wt				wt																										wt
2055	[8]	Peretokina IV, J Infect 2020		clinical	naive	Table S1 Go.001	serial with 2056	S	0.03		0.12						Sanger/atpE, rv0678, pepQ, rv1979	0	wt				wt																										wt
2056	[8]	Peretokina IV, J Infect 2020		clinical	exposed	Table S1 Go.101	serial with 2055	S	0.03		0.12						Sanger/atpE, rv0678, pepQ, rv1979	0	wt				wt																										wt
2057	[8]	Peretokina IV, J Infect 2020		clinical	naive	Table S1 Gp		S	0.03		0.06						Sanger/atpE, rv0678, pepQ, rv1979	0	wt				wt																										wt
2058	[8]	Peretokina IV, J Infect 2020		clinical	naive	Table S1 Gq		S	0.03		0.12						Sanger/atpE, rv0678, pepQ, rv1979	0	wt				wt																										wt
2059	[8]	Peretokina IV, J Infect 2020		clinical	naive	Table S1 Gr		S	0.03		0.12						Sanger/atpE, rv0678, pepQ, rv1979	0	wt				wt																										wt
2060	[8]	Peretokina IV, J Infect 2020		clinical	naive	Table S1 Gsa		S	0.03		0.25						Sanger/atpE, rv0678, pepQ, rv1979	0	wt				wt																										wt
2061	[8]	Peretokina IV, J Infect 2020		clinical	naive	Table S1 Gt		S	0.03		0.06						Sanger/atpE, rv0678, pepQ, rv1979	0	wt				wt																										wt
2062	[8]	Peretokina IV, J Infect 2020		clinical	exposed	Table S1 Gu		S	0.03		0.12						Sanger/atpE, rv0678, pepQ, rv1979	0	wt				wt																										wt
2063	[8]	Peretokina IV, J Infect 2020		clinical	naive	Table S1 Gv.001	serial with 2064	S	0.03		0.03						Sanger/atpE, rv0678, pepQ, rv1979	0	wt				wt																										wt
2064	[8]	Peretokina IV, J Infect 2020		clinical	naive	Table S1 Gv.002	serial with 2063	S	0.03		0.03						Sanger/atpE, rv0678, pepQ, rv1979	0	wt				wt																										wt
2065	[8]	Peretokina IV, J Infect 2020		clinical	naive	Table S1 Gw		S	0.03		0.06						Sanger/atpE, rv0678, pepQ, rv1979	0	wt				wt																										wt
2066	[8]	Peretokina IV, J Infect 2020		clinical	naive	Table S1 Gy		S	0.03		0.06						Sanger/atpE, rv0678, pepQ, rv1979	0	wt				wt																										wt
2067	[8]	Peretokina IV, J Infect 2020		clinical	naive	Table S1 Gz		S	0.03		0.12						Sanger/atpE, rv0678, pepQ, rv1979	0	wt				wt																										wt
2068	[8]	Peretokina IV, J Infect 2020		clinical	exposed	Table S1 Ha		S	0.03		0.25						Sanger/atpE, rv0678, pepQ, rv1979	0	wt				wt																										wt
2069	[8]	Peretokina IV, J Infect 2020		clinical	naive	Table S1 Hb.001	serial with 2070	S	0.03		0.25						Sanger/atpE, rv0678, pepQ, rv1979	0	wt				wt																										wt
2070	[8]	Peretokina IV, J Infect 2020		clinical	naive	Table S1 Hb.002	serial with 2069	S	0.03		0.12						Sanger/atpE, rv0678, pepQ, rv1979	0	wt				wt																										wt
2071	[8]	Peretokina IV, J Infect 2020		clinical	naive	Table S1 Hc		S	0.03		0.06						Sanger/atpE, rv0678, pepQ, rv1979	0	wt				wt																										wt
2072	[8]	Peretokina IV, J Infect 2020		clinical	exposed	Table S1 Hd.101	serial with 2073	S	0.03		0.12						Sanger/atpE, rv0678, pepQ, rv1979	0	wt				wt																										wt
2073	[8]	Peretokina IV, J Infect 2020		clinical	exposed	Table S1 Hd.102	serial with 2072	S	0.06		0.25						Sanger/atpE, rv0678, pepQ, rv1979	0	wt				wt																										wt
2074	[8]	Peretokina IV, J Infect 2020		clinical	naive	Table S1 He		S	0.03		0.12						Sanger/atpE, rv0678, pepQ, rv1979	0	wt				wt																										wt
2075	[8]	Peretokina IV, J Infect 2020		clinical	exposed	Table S1 Hf		S	0.03		0.06						Sanger/atpE, rv0678, pepQ, rv1979	0	wt				wt																										wt
2076	[8]	Peretokina IV, J Infect 2020		clinical	naive	Table S1 Hg		S	0.03		0.12						Sanger/atpE, rv0678, pepQ, rv1979	0	wt				wt																										wt
2077	[8]	Peretokina IV, J Infect 2020		clinical	naive	Table S1 Hh.001	serial with 2078	S	0.06		0.12						Sanger/atpE, rv0678, pepQ, rv1979	0	wt				wt																										wt
2078	[8]	Peretokina IV, J Infect 2020		clinical	exposed	Table S1 Hh.101	serials with 2077	S	0.12		0.25						Sanger/atpE, rv0678, pepQ, rv1979	0	wt				wt																										wt
2079	[8]	Peretokina IV, J Infect 2020		clinical	naive	Table S1 Hi		S	0.03		0.06						Sanger/atpE, rv0678, pepQ, rv1979	0	wt				wt																										wt
2080	[8]	Peretokina IV, J Infect 2020		clinical	naive	Table S1 Hj		S	0.03		0.12						Sanger/atpE, rv0678, pepQ, rv1979	0	wt				wt																										wt
2081	[8]	Peretokina IV, J Infect 2020		clinical	naive	Table S1 Hk		S	0.03		0.25						Sanger/atpE, rv0678, pepQ, rv1979	0	wt				wt																										wt
2082	[8]	Peretokina IV, J Infect 2020		clinical	exposed	Table S1 Hl		S	0.03		0.12						Sanger/atpE, rv0678, pepQ, rv1979	0	wt				wt																										wt
2083	[8]	Peretokina IV, J Infect 2020		clinical	naive	Table S1 Hm.001	serial with 2084	S	0.03		0.06						Sanger/atpE, rv0678, pepQ, rv1979	0	wt				wt																										wt
2084	[8]	Peretokina IV, J Infect 2020		clinical	exposed	Table S1 Hm.101	serial with 2083	S	0.03		0.12						Sanger/atpE, rv0678, pepQ, rv1979	0	wt				wt																										wt
2085	[8]	Peretokina IV, J Infect 2020		clinical	naive	Table S1 Hn.001	serial with 2086, 2087	S	0.03		0.06						Sanger/atpE, rv0678, pepQ, rv1979	0	wt				wt																										wt
2086	[8]	Peretokina IV, J Infect 2020		clinical	naive	Table S1 Hn.002	serial with 2085, 2087	S	0.03		0.06						Sanger/atpE, rv0678, pepQ, rv1979	0	wt				wt																										wt
2087	[8]	Peretokina IV, J Infect 2020		clinical	naive	Table S1 Hn.101	serial with 2086, 2085	S	0.03		0.06						Sanger/atpE, rv0678, pepQ, rv1979	0	wt				wt																										wt
2088	[8]	Peretokina IV, J Infect 2020		clinical	naive	Table S1 Ho		S	0.03		0.12						Sanger/atpE, rv0678, pepQ, rv1979	0	wt				wt																										wt
2089	[8]	Peretokina IV, J Infect 2020		clinical	naive	Table S1 Hp		S	0.03		0.12						Sanger/atpE, rv0678, pepQ, rv1979	0	wt				wt																										wt
2090	[8]	Peretokina IV, J Infect 2020		clinical	naive	Table S1 Hr		S	0.03		0.06						Sanger/atpE, rv0678, pepQ, rv1979	0	wt				wt																										wt
2091	[8]	Peretokina IV, J Infect 2020		clinical	naive	Table S1 Hs		S	0.03		0.12						Sanger/atpE, rv0678, pepQ, rv1979	0	wt				wt																										wt
2092	[8]	Peretokina IV, J Infect 2020		clinical	naive	Table S1 Ht		S	0.03		0.12						Sanger/atpE, rv0678, pepQ, rv1979	0	wt				wt																										wt
2093	[8]	Peretokina IV, J Infect 2020		clinical	exposed	Table S1 Hu		S	0.03		0.12						Sanger/atpE, rv0678, pepQ, rv1979	0	wt				wt																										wt
2094	[8]	Peretokina IV, J Infect 2020		clinical	naive	Table S1 Hw		S	0.03		0.03						Sanger/atpE, rv0678, pepQ, rv1979	0	wt				wt																										wt
2095	[8]	Peretokina IV, J Infect 2020		clinical	naive	Table S1 Hx		S	0.03		0.06						Sanger/atpE, rv0678, pepQ, rv1979	0	wt				wt																										wt
2096	[8]	Peretokina IV, J Infect 2020		clinical	naive	Table S1 Hy		S	0.03		0.06						Sanger/atpE, rv0678, pepQ, rv1979	0	wt				wt																										wt
2097	[8]	Peretokina IV, J Infect 2020		clinical	naive	Table S1 Ia		S	0.03		0.06						Sanger/atpE, rv0678, pepQ, rv1979	0	wt				wt																										wt
2098	[8]	Peretokina IV, J Infect 2020		clinical	exposed	Table S1 Ie		S	0.03		0.12						Sanger/atpE, rv0678, pepQ, rv1979	0	wt				wt																										wt
2099	[8]	Peretokina IV, J Infect 2020		clinical	naive	Table S1 If		S	0.03		0.06						Sanger/atpE, rv0678, pepQ, rv1979	0	wt				wt																										wt
2100	[8]	Peretokina IV, J Infect 2020		clinical	exposed	Table S1 Ig		S	0.03		0.06						Sanger/atpE, rv0678, pepQ, rv1979	0	wt				wt																										wt
2101	[8]	Peretokina IV, J Infect 2020		clinical	naive	Table S1 Ii		S	0.03		0.12						Sanger/atpE, rv0678, pepQ, rv1979	0	wt				wt																										wt
2102	[8]	Peretokina IV, J Infect 2020		clinical	naive	Table S1 Ij		S	0.03		0.06						Sanger/atpE, rv0678, pepQ, rv1979	0	wt				wt																										wt
2103	[8]	Peretokina IV, J Infect 2020		clinical	exposed	Table S1 Ik		S	0.06		0.12						Sanger/atpE, rv0678, pepQ, rv1979	0	wt				wt																										wt
2104	[8]	Peretokina IV, J Infect 2020		clinical	naive	Table S1 Il		S	0.03		0.25						Sanger/atpE, rv0678, pepQ, rv1979	0	wt				wt																										wt
2105	[8]	Peretokina IV, J Infect 2020		clinical	naive	Table S1 Im		S	0.03		0.06						Sanger/atpE, rv0678, pepQ, rv1979	0	wt				wt																										wt
2106	[8]	Peretokina IV, J Infect 2020		clinical	exposed	Table S1 In		S	0.03		0.06						Sanger/atpE, rv0678, pepQ, rv1979	0	wt				wt																										wt
2107	[8]	Peretokina IV, J Infect 2020		clinical	naive	Table S1 Io		S	0.06		0.25						Sanger/atpE, rv0678, pepQ, rv1979	0	wt				wt																										wt
2108	[8]	Peretokina IV, J Infect 2020		clinical	naive	Table S1 Ip		S	0.03		0.12						Sanger/atpE, rv0678, pepQ, rv1979	0	wt				wt																										wt
2109	[8]	Peretokina IV, J Infect 2020		clinical	naive	Table S1 Ir		S	0.03		0.06						Sanger/atpE, rv0678, pepQ, rv1979	0	wt				wt																										wt
2110	[8]	Peretokina IV, J Infect 2020		clinical	naive	Table S1 It.001	serial with 2111	S	0.03		0.03						Sanger/atpE, rv0678, pepQ, rv1979	0	wt				wt																										wt
2111	[8]	Peretokina IV, J Infect 2020		clinical	exposed	Table S1 It.101	serials with 2110	S	0.03		0.06						Sanger/atpE, rv0678, pepQ, rv1979	0	wt				wt																										wt
2112	[8]	Peretokina IV, J Infect 2020		clinical	exposed	Table S1 Iu.101	serial with 2113, 2114, 2115	S	0.03		0.25						Sanger/atpE, rv0678, pepQ, rv1979	0	wt				wt																										wt
2113	[8]	Peretokina IV, J Infect 2020		clinical	exposed	Table S1 Iu.102	serial with 2112, 2114, 2115	S	0.03		0.25						Sanger/atpE, rv0678, pepQ, rv1979	0	wt				wt																										wt
2114	[8]	Peretokina IV, J Infect 2020		clinical	exposed	Table S1 Iu.103	serial with 2113, 2112, 2115	S	0.03		0.25						Sanger/atpE, rv0678, pepQ, rv1979	0	wt				wt																										wt
2115	[8]	Peretokina IV, J Infect 2020		clinical	exposed	Table S1 Iu.104	serial with 2113, 2114, 2112	S	0.06		0.25						Sanger/atpE, rv0678, pepQ, rv1979	0	wt				wt																										wt
2116	[8]	Peretokina IV, J Infect 2020		clinical	naive	Table S1 Iv		S	0.03		0.12						Sanger/atpE, rv0678, pepQ, rv1979	0	wt				wt																										wt
2117	[8]	Peretokina IV, J Infect 2020		clinical	naive	Table S1 Ix		S	0.03		0.25						Sanger/atpE, rv0678, pepQ, rv1979	0	wt				wt																										wt
2118	[8]	Peretokina IV, J Infect 2020		clinical	naive	Table S1 Iy		S	0.03		0.03						Sanger/atpE, rv0678, pepQ, rv1979	0	wt				wt																										wt
2119	[8]	Peretokina IV, J Infect 2020		clinical	naive	Table S1 Ja		S	0.03		0.03						Sanger/atpE, rv0678, pepQ, rv1979	0	wt				wt																										wt
2120	[8]	Peretokina IV, J Infect 2020		clinical	naive	Table S1 Jb		S	0.03		0.12						Sanger/atpE, rv0678, pepQ, rv1979	0	wt				wt																										wt
2121	[8]	Peretokina IV, J Infect 2020		clinical	naive	Table S1 Jc		S	0.03		0.12						Sanger/atpE, rv0678, pepQ, rv1979	0	wt				wt																										wt
2122	[8]	Peretokina IV, J Infect 2020		clinical	naive	Table S1 Jd		S	0.03		0.06						Sanger/atpE, rv0678, pepQ, rv1979	0	wt				wt																										wt
2123	[8]	Peretokina IV, J Infect 2020		clinical	naive	Table S1 Je		S	0.03		0.06						Sanger/atpE, rv0678, pepQ, rv1979	0	wt				wt																										wt
2124	[8]	Peretokina IV, J Infect 2020		clinical	naive	Table S1 Jg		S	0.06		0.25						Sanger/atpE, rv0678, pepQ, rv1979	0	wt				wt																										wt
2125	[8]	Peretokina IV, J Infect 2020		clinical	naive	Table S1 Jj		S	0.03		0.06						Sanger/atpE, rv0678, pepQ, rv1979	0	wt				wt																										wt
2126	[32]	WHO. Technical report 2018		clinical	naive	Supplement table 5 row 1		R	4								NR	0	wt				wt																										NR
2127	[32]	WHO. Technical report 2018		clinical	naive	Supplement table 5 row 5		S	1								NR	0	wt				wt																										NR
2128	[32]	WHO. Technical report 2018		clinical	naive	Supplement table 5 row 6		S	0.5								NR	0	wt				wt																										NR
2129	[32]	WHO. Technical report 2018		clinical	exposed	Supplement table 5 row 7		S	0.25								NR	0	wt				wt																										NR
2130	[32]	WHO. Technical report 2018		clinical	exposed	Supplement table 5 row 8		S	0.25								NR	0	wt				wt																										NR
2131	[32]	WHO. Technical report 2018		clinical	naive	Supplement table 5 row 9		S	0.5								NR	0	wt				wt																										NR
2132	[32]	WHO. Technical report 2018		clinical	naive	Supplement table 5 row 10		S	0.25								NR	0	wt				wt																										NR
2133	[32]	WHO. Technical report 2018		clinical	naive	Supplement table 5 row 11		S	0.25								NR	0	wt				wt																										NR
2134	[32]	WHO. Technical report 2018		clinical	naive	Supplement table 5 row 12		S	<0.12								NR	0	wt				wt																										NR
2135	[32]	WHO. Technical report 2018		clinical	naive	Supplement table 5 row 13		S	0.5								NR	0	wt				wt																										NR
2136	[32]	WHO. Technical report 2018		clinical	naive	Supplement table 5 row 14		S	0.5								NR	0	wt				wt																										NR
2137	[32]	WHO. Technical report 2018		clinical	naive	Supplement table 5 row 15		S	0.5								NR	0	wt				wt																										NR
2138	[32]	WHO. Technical report 2018		clinical	naive	Supplement table 5 row 16		S	0.5								NR	0	wt				wt																										NR
2139	[32]	WHO. Technical report 2018		clinical	naive	Supplement table 5 row 17		S	0.25								NR	0	wt				wt																										NR
2140	[32]	WHO. Technical report 2018		clinical	naive	Supplement table 5 row 18		S	0.25								NR	0	wt				wt																										NR
2141	[32]	WHO. Technical report 2018		clinical	naive	Supplement table 5 row 19		S	0.25								NR	0	wt				wt																										NR
2142	[32]	WHO. Technical report 2018		clinical	naive	Supplement table 5 row 20		S	0.25								NR	0	wt				wt																										NR
2143	[32]	WHO. Technical report 2018		clinical	exposed	Supplement table 5 row 21		S	0.25								NR	0	wt				wt																										NR
2144	[32]	WHO. Technical report 2018		clinical	naive	Supplement table 5 row 22		S	<0.12								NR	0	wt				wt																										NR
2145	[32]	WHO. Technical report 2018		clinical	naive	Supplement table 5 row 23		S	<0.12								NR	0	wt				wt																										NR
2146	[32]	WHO. Technical report 2018		clinical	naive	Supplement table 5 row 24		S	<0.12								NR	0	wt				wt																										NR
2147	[32]	WHO. Technical report 2018		clinical	naive	Supplement table 5 row 25		S	0.5								NR	0	wt				wt																										NR
2148	[32]	WHO. Technical report 2018		clinical	exposed	supplement table 3 row 2 post-baseline isolate		S			0.06						NR	0	NR				wt																										NR
2149	[32]	WHO. Technical report 2018		clinical	naive	supplement table 3 row 3 baseline isolate	serial with 2150	S			0.06						NR	0	NR				wt																										NR
2150	[32]	WHO. Technical report 2018		clinical	exposed	supplement table 3 row 3 post-baseline isolate	serial with 2149	S			0.06						NR	0	NR				wt																										NR
2151	[32]	WHO. Technical report 2018		clinical	naive	supplement table 3 row 4 baseline isolate		S			0.03						NR	0	NR				wt																										NR
2152	[32]	WHO. Technical report 2018		clinical	naive	supplement table 3 row 5 baseline isolate	serial with 2153	S			0.06						NR	0	NR				wt																										NR
2153	[32]	WHO. Technical report 2018		clinical	exposed	supplement table 3 row 5 post-baseline isolate	serial with 2152	S			0.03						NR	0	NR				wt																										NR
2154	[32]	WHO. Technical report 2018		clinical	naive	supplement table 3 row 9 baseline isolate		S			0.06						NR	0	NR				wt																										NR
2155	[32]	WHO. Technical report 2018		clinical	naive	supplement table 3 row 10 baseline isolate	serial with 80	S			0.06						NR	0	NR				wt																										NR
2156	[32]	WHO. Technical report 2018		clinical	naive	supplement table 3 row 11 baseline isolate	serial with 234	S			0.06						NR	0	NR				wt																										NR
2157	[32]	WHO. Technical report 2018		clinical	naive	supplement table 3 row 14 baseline isolate	serial with 251	S			0.06						NR	0	NR				wt																										NR
2158	[32]	WHO. Technical report 2018		clinical	naive	supplement table 3 row 15 baseline isolate	serial with 92	S			0.06						NR	0	NR				wt																										NR
2159	[32]	WHO. Technical report 2018		clinical	naive	supplement table 3 row 16 baseline isolate		S			0.06						NR	0	NR				wt																										NR
2160	[32]	WHO. Technical report 2018		clinical	naive	supplement table 3 row 17 baseline isolate	serial with 118	S			0.06						NR	0	NR				wt																										NR
2161	[32]	WHO. Technical report 2018		clinical	naive	supplement table 3 row 18 baseline isolate	serial with 119	S			0.06						NR	0	NR				wt																										NR
2162	[32]	WHO. Technical report 2018		clinical	naive	supplement table 3 row 19 baseline isolate	serial with 93	S			0.06						NR	0	NR				wt																										NR
3000	[59]	Sonnenkalb L, BioRXiv 2021	UPDATE: SONNENKALB	clinical	NA	supplement 2: CR1					0.03						WGS/Rv0678, atpE?	1	wt				C6A	S2R																									ND
3001	[59]	Sonnenkalb L, BioRXiv 2021	UPDATE: SONNENKALB	clinical	NA	supplement 2: CR2					0.06						WGS/Rv0678, atpE?	1	wt				C6A	S2R																									ND
3002	[59]	Sonnenkalb L, BioRXiv 2021	UPDATE: SONNENKALB	clinical	NA	supplement 2: CR3					0.06						WGS/Rv0678, atpE?	1	wt				C6A	S2R																									ND
3003	[59]	Sonnenkalb L, BioRXiv 2021	UPDATE: SONNENKALB	clinical	NA	supplement 2: CR4					0.12						WGS/Rv0678, atpE?	1	wt				A11C	N4T																									ND
3004	[59]	Sonnenkalb L, BioRXiv 2021	UPDATE: SONNENKALB	clinical	NA	supplement 2: CR5					0.06						WGS/Rv0678, atpE?	1	wt				A11C	N4T																									ND
3005	[59]	Sonnenkalb L, BioRXiv 2021	UPDATE: SONNENKALB	clinical	NA	supplement 2: CR6					0.06						WGS/Rv0678, atpE?	1	wt				A11C	N4T																									ND
3006	[59]	Sonnenkalb L, BioRXiv 2021	UPDATE: SONNENKALB	clinical	NA	supplement 2: CR7					0.12						WGS/Rv0678, atpE?	1	wt				A11C	N4T																									ND
3007	[59]	Sonnenkalb L, BioRXiv 2021	UPDATE: SONNENKALB	clinical	NA	supplement 2: CR8					0.5						WGS/Rv0678, atpE?	1	wt				15delC																										ND
3008	[59]	Sonnenkalb L, BioRXiv 2021	UPDATE: SONNENKALB	clinical	NA	supplement 2: CR9					0.06						WGS/Rv0678, atpE?	1	wt				A23G	D8G																									ND
3009	[59]	Sonnenkalb L, BioRXiv 2021	UPDATE: SONNENKALB	clinical	NA	supplement 2: CR10					0.25						WGS/Rv0678, atpE?	1	wt				29delT																										ND
3010	[59]	Sonnenkalb L, BioRXiv 2021	UPDATE: SONNENKALB	clinical	NA	supplement 2: CR11					0.12						WGS/Rv0678, atpE?	1	wt				C30G	M10I																									ND
3011	[59]	Sonnenkalb L, BioRXiv 2021	UPDATE: SONNENKALB	clinical	NA	supplement 2: CR12					0.12						WGS/Rv0678, atpE?	1	wt				28_29insT																										ND
3012	[59]	Sonnenkalb L, BioRXiv 2021	UPDATE: SONNENKALB	clinical	NA	supplement 2: CR13					0.03						WGS/Rv0678, atpE?	1	wt				C36T	A12A																									ND
3013	[59]	Sonnenkalb L, BioRXiv 2021	UPDATE: SONNENKALB	clinical	NA	supplement 2: CR14					0.25						WGS/Rv0678, atpE?	1	wt				C40T	P14S																									ND
3014	[59]	Sonnenkalb L, BioRXiv 2021	UPDATE: SONNENKALB	clinical	NA	supplement 2: CR15					0.12						WGS/Rv0678, atpE?	1	wt				C41T	P14L																									ND
3015	[59]	Sonnenkalb L, BioRXiv 2021	UPDATE: SONNENKALB	clinical	NA	supplement 2: CR16					0.25						WGS/Rv0678, atpE?	1	wt				A44G	D15G																									ND
3016	[59]	Sonnenkalb L, BioRXiv 2021	UPDATE: SONNENKALB	clinical	NA	supplement 2: CR17					0.5						WGS/Rv0678, atpE?	1	wt				T57C	F19S																									ND
3017	[59]	Sonnenkalb L, BioRXiv 2021	UPDATE: SONNENKALB	clinical	NA	supplement 2: CR18					0.12						WGS/Rv0678, atpE?	1	wt				T59C	V20A																									ND
3018	[59]	Sonnenkalb L, BioRXiv 2021	UPDATE: SONNENKALB	clinical	NA	supplement 2: CR19					0.06						WGS/Rv0678, atpE?	1	wt				G61A	E21K																									ND
3019	[59]	Sonnenkalb L, BioRXiv 2021	UPDATE: SONNENKALB	clinical	NA	supplement 2: CR20					≤0.015						WGS/Rv0678, atpE?	1	wt				A67G	M23V																									ND
3020	[59]	Sonnenkalb L, BioRXiv 2021	UPDATE: SONNENKALB	clinical	NA	supplement 2: CR21					0.03						WGS/Rv0678, atpE?	1	wt				C81T	F27F																									ND
3021	[59]	Sonnenkalb L, BioRXiv 2021	UPDATE: SONNENKALB	clinical	NA	supplement 2: CR22					0.12						WGS/Rv0678, atpE?	1	wt				C86T	S29S																									ND
3022	[59]	Sonnenkalb L, BioRXiv 2021	UPDATE: SONNENKALB	clinical	NA	supplement 2: CR23					0.12						WGS/Rv0678, atpE?	1	wt				T95C	L32S																									ND
3023	[59]	Sonnenkalb L, BioRXiv 2021	UPDATE: SONNENKALB	clinical	NA	supplement 2: CR24					0.06						WGS/Rv0678, atpE?	1	wt				G108T	A36A																									ND
3024	[59]	Sonnenkalb L, BioRXiv 2021	UPDATE: SONNENKALB	clinical	NA	supplement 2: CR25					0.06						WGS/Rv0678, atpE?	1	wt				G108T	A36A																									ND
3025	[59]	Sonnenkalb L, BioRXiv 2021	UPDATE: SONNENKALB	clinical	NA	supplement 2: CR26					0.06						WGS/Rv0678, atpE?	1	wt				G108T	A36A																									ND
3026	[59]	Sonnenkalb L, BioRXiv 2021	UPDATE: SONNENKALB	clinical	NA	supplement 2: CR27					0.5						WGS/Rv0678, atpE?	1	wt				107_108insG																										ND
3027	[59]	Sonnenkalb L, BioRXiv 2021	UPDATE: SONNENKALB	clinical	NA	supplement 2: CR28					0.03						WGS/Rv0678, atpE?	1	wt				C112T	R38Stop																									ND
3028	[59]	Sonnenkalb L, BioRXiv 2021	UPDATE: SONNENKALB	clinical	NA	supplement 2: CR29					0.03						WGS/Rv0678, atpE?	1	wt				C112T	R38Stop																									ND
3029	[59]	Sonnenkalb L, BioRXiv 2021	UPDATE: SONNENKALB	clinical	NA	supplement 2: CR30					0.5						WGS/Rv0678, atpE?	1	wt				T118A	L40M																									ND
3030	[59]	Sonnenkalb L, BioRXiv 2021	UPDATE: SONNENKALB	clinical	NA	supplement 2: CR31					≤0.008						WGS/Rv0678, atpE?	1	wt				T118G	L40V																									ND
3031	[59]	Sonnenkalb L, BioRXiv 2021	UPDATE: SONNENKALB	clinical	NA	supplement 2: CR32					≤0.015						WGS/Rv0678, atpE?	1	wt				T118G	L40V																									ND
3032	[59]	Sonnenkalb L, BioRXiv 2021	UPDATE: SONNENKALB	clinical	NA	supplement 2: CR33					≤0.015						WGS/Rv0678, atpE?	1	wt				T118G	L40V																									ND
3033	[59]	Sonnenkalb L, BioRXiv 2021	UPDATE: SONNENKALB	clinical	NA	supplement 2: CR34					≤0.015						WGS/Rv0678, atpE?	1	wt				T118G	L40V																									ND
3034	[59]	Sonnenkalb L, BioRXiv 2021	UPDATE: SONNENKALB	clinical	NA	supplement 2: CR35					≤0.015						WGS/Rv0678, atpE?	1	wt				T118G	L40V																									ND
3035	[59]	Sonnenkalb L, BioRXiv 2021	UPDATE: SONNENKALB	clinical	NA	supplement 2: CR36					≤0.015						WGS/Rv0678, atpE?	1	wt				T118G	L40V																									ND
3036	[59]	Sonnenkalb L, BioRXiv 2021	UPDATE: SONNENKALB	clinical	NA	supplement 2: CR37					≤0.015						WGS/Rv0678, atpE?	1	wt				T118G	L40V																									ND
3037	[59]	Sonnenkalb L, BioRXiv 2021	UPDATE: SONNENKALB	clinical	NA	supplement 2: CR38					0.5						WGS/Rv0678, atpE?	1	wt				G120C	L40F																									ND
3038	[59]	Sonnenkalb L, BioRXiv 2021	UPDATE: SONNENKALB	clinical	NA	supplement 2: CR39					0.06						WGS/Rv0678, atpE?	1	wt				T119C	L40S																									ND
3039	[59]	Sonnenkalb L, BioRXiv 2021	UPDATE: SONNENKALB	clinical	NA	supplement 2: CR40					0.25						WGS/Rv0678, atpE?	1	wt				T124C	W42R																									ND
3040	[59]	Sonnenkalb L, BioRXiv 2021	UPDATE: SONNENKALB	clinical	NA	supplement 2: CR41					0.06						WGS/Rv0678, atpE?	1	wt				C127T	L43L																									ND
3041	[59]	Sonnenkalb L, BioRXiv 2021	UPDATE: SONNENKALB	clinical	NA	supplement 2: CR42					0.25						WGS/Rv0678, atpE?	1	wt				T136C	C46R																									ND
3042	[59]	Sonnenkalb L, BioRXiv 2021	UPDATE: SONNENKALB	clinical	NA	supplement 2: CR43					0.25						WGS/Rv0678, atpE?	1	wt				137_138insG																										ND
3043	[59]	Sonnenkalb L, BioRXiv 2021	UPDATE: SONNENKALB	clinical	NA	supplement 2: CR44					0.25						WGS/Rv0678, atpE?	1	wt				137_138insG																										ND
3044	[59]	Sonnenkalb L, BioRXiv 2021	UPDATE: SONNENKALB	clinical	NA	supplement 2: CR45					0.25						WGS/Rv0678, atpE?	1	wt				138_139insG																										ND
3045	[59]	Sonnenkalb L, BioRXiv 2021	UPDATE: SONNENKALB	clinical	NA	supplement 2: CR46					0.25						WGS/Rv0678, atpE?	1	wt				137_138insG																										ND
3046	[59]	Sonnenkalb L, BioRXiv 2021	UPDATE: SONNENKALB	clinical	NA	supplement 2: CR47					0.12						WGS/Rv0678, atpE?	1	wt				141_142insC																										ND
3047	[59]	Sonnenkalb L, BioRXiv 2021	UPDATE: SONNENKALB	clinical	NA	supplement 2: CR48					0.25						WGS/Rv0678, atpE?	1	wt				141_142insC																										ND
3048	[59]	Sonnenkalb L, BioRXiv 2021	UPDATE: SONNENKALB	clinical	NA	supplement 2: CR49					0.06						WGS/Rv0678, atpE?	1	wt				141_142insC																										ND
3049	[59]	Sonnenkalb L, BioRXiv 2021	UPDATE: SONNENKALB	clinical	NA	supplement 2: CR50					0.12						WGS/Rv0678, atpE?	1	wt				141_142insC																										ND
3050	[59]	Sonnenkalb L, BioRXiv 2021	UPDATE: SONNENKALB	clinical	NA	supplement 2: CR51					0.06						WGS/Rv0678, atpE?	1	wt				141_142insC																										ND
3051	[59]	Sonnenkalb L, BioRXiv 2021	UPDATE: SONNENKALB	clinical	NA	supplement 2: CR52					0.25						WGS/Rv0678, atpE?	1	wt				141_142insC																										ND
3052	[59]	Sonnenkalb L, BioRXiv 2021	UPDATE: SONNENKALB	clinical	NA	supplement 2: CR53					0.25						WGS/Rv0678, atpE?	1	wt				C143T	P48L																									ND
3053	[59]	Sonnenkalb L, BioRXiv 2021	UPDATE: SONNENKALB	clinical	NA	supplement 2: CR54					0.5						WGS/Rv0678, atpE?	1	wt				C143T	P48L																									ND
3054	[59]	Sonnenkalb L, BioRXiv 2021	UPDATE: SONNENKALB	clinical	NA	supplement 2: CR55					0.25						WGS/Rv0678, atpE?	1	wt				G149A	R50Q																									ND
3055	[59]	Sonnenkalb L, BioRXiv 2021	UPDATE: SONNENKALB	clinical	NA	supplement 2: CR56					0.5						WGS/Rv0678, atpE?	1	wt				A152G	Q51R																									ND
3056	[59]	Sonnenkalb L, BioRXiv 2021	UPDATE: SONNENKALB	clinical	NA	supplement 2: CR57					0.25						WGS/Rv0678, atpE?	1	wt				A152G	Q51R																									ND
3057	[59]	Sonnenkalb L, BioRXiv 2021	UPDATE: SONNENKALB	clinical	NA	supplement 2: CR58					0.25						WGS/Rv0678, atpE?	1	wt				A152G	Q51R																									ND
3058	[59]	Sonnenkalb L, BioRXiv 2021	UPDATE: SONNENKALB	clinical	NA	supplement 2: CR59					0.25						WGS/Rv0678, atpE?	1	wt				C151A	Q51K																									ND
3059	[59]	Sonnenkalb L, BioRXiv 2021	UPDATE: SONNENKALB	clinical	NA	supplement 2: CR60					0.06						WGS/Rv0678, atpE?	1	wt				T154C	S52P																									ND
3060	[59]	Sonnenkalb L, BioRXiv 2021	UPDATE: SONNENKALB	clinical	NA	supplement 2: CR61					0.06						WGS/Rv0678, atpE?	1	wt				A165C	E55D																									ND
3061	[59]	Sonnenkalb L, BioRXiv 2021	UPDATE: SONNENKALB	clinical	NA	supplement 2: CR62					0.03						WGS/Rv0678, atpE?	1	wt				A165C	E55D																									ND
3062	[59]	Sonnenkalb L, BioRXiv 2021	UPDATE: SONNENKALB	clinical	NA	supplement 2: CR63					0.06						WGS/Rv0678, atpE?	1	wt				A165C	E55D																									ND
3063	[59]	Sonnenkalb L, BioRXiv 2021	UPDATE: SONNENKALB	clinical	NA	supplement 2: CR64					0.06						WGS/Rv0678, atpE?	1	wt				A165C	E55D																									ND
3064	[59]	Sonnenkalb L, BioRXiv 2021	UPDATE: SONNENKALB	clinical	NA	supplement 2: CR65					0.12						WGS/Rv0678, atpE?	1	wt				G168A	L56L																									ND
3065	[59]	Sonnenkalb L, BioRXiv 2021	UPDATE: SONNENKALB	clinical	NA	supplement 2: CR66					0.12						WGS/Rv0678, atpE?	1	wt				G184A	A62T																									ND
3066	[59]	Sonnenkalb L, BioRXiv 2021	UPDATE: SONNENKALB	clinical	NA	supplement 2: CR67					0.25						WGS/Rv0678, atpE?	1	wt				192_193insG																										ND
3067	[59]	Sonnenkalb L, BioRXiv 2021	UPDATE: SONNENKALB	clinical	NA	supplement 2: CR68					0.03						WGS/Rv0678, atpE?	1	wt				192_193insG																										ND
3068	[59]	Sonnenkalb L, BioRXiv 2021	UPDATE: SONNENKALB	clinical	NA	supplement 2: CR69					0.12						WGS/Rv0678, atpE?	1	wt				192_193insG																										ND
3069	[59]	Sonnenkalb L, BioRXiv 2021	UPDATE: SONNENKALB	clinical	NA	supplement 2: CR70					≤0.008						WGS/Rv0678, atpE?	1	wt				192_193insG																										ND
3070	[59]	Sonnenkalb L, BioRXiv 2021	UPDATE: SONNENKALB	clinical	NA	supplement 2: CR71					≤0.008						WGS/Rv0678, atpE?	1	wt				192_193insG																										ND
3071	[59]	Sonnenkalb L, BioRXiv 2021	UPDATE: SONNENKALB	clinical	NA	supplement 2: CR72					≤0.015						WGS/Rv0678, atpE?	1	wt				192_193insG																										ND
3072	[59]	Sonnenkalb L, BioRXiv 2021	UPDATE: SONNENKALB	clinical	NA	supplement 2: CR73					≤0.015						WGS/Rv0678, atpE?	1	wt				192_193insG																										ND
3073	[59]	Sonnenkalb L, BioRXiv 2021	UPDATE: SONNENKALB	clinical	NA	supplement 2: CR74					≤0.015						WGS/Rv0678, atpE?	1	wt				192_193insG																										ND
3074	[59]	Sonnenkalb L, BioRXiv 2021	UPDATE: SONNENKALB	clinical	NA	supplement 2: CR75					≤0.015						WGS/Rv0678, atpE?	1	wt				192_193insG																										ND
3075	[59]	Sonnenkalb L, BioRXiv 2021	UPDATE: SONNENKALB	clinical	NA	supplement 2: CR76					≤0.015						WGS/Rv0678, atpE?	1	wt				192_193insG																										ND
3076	[59]	Sonnenkalb L, BioRXiv 2021	UPDATE: SONNENKALB	clinical	NA	supplement 2: CR77					≤0.015						WGS/Rv0678, atpE?	1	wt				192_193insG																										ND
3077	[59]	Sonnenkalb L, BioRXiv 2021	UPDATE: SONNENKALB	clinical	NA	supplement 2: CR78					0.03						WGS/Rv0678, atpE?	1	wt				192_193insG																										ND
3078	[59]	Sonnenkalb L, BioRXiv 2021	UPDATE: SONNENKALB	clinical	NA	supplement 2: CR79					≤0.015						WGS/Rv0678, atpE?	1	wt				192_193insG																										ND
3079	[59]	Sonnenkalb L, BioRXiv 2021	UPDATE: SONNENKALB	clinical	NA	supplement 2: CR80					≤0.015						WGS/Rv0678, atpE?	1	wt				192_193insG																										ND
3080	[59]	Sonnenkalb L, BioRXiv 2021	UPDATE: SONNENKALB	clinical	NA	supplement 2: CR81					≤0.015						WGS/Rv0678, atpE?	1	wt				192_193insG																										ND
3081	[59]	Sonnenkalb L, BioRXiv 2021	UPDATE: SONNENKALB	clinical	NA	supplement 2: CR82					≤0.015						WGS/Rv0678, atpE?	1	wt				192_193insG																										ND
3082	[59]	Sonnenkalb L, BioRXiv 2021	UPDATE: SONNENKALB	clinical	NA	supplement 2: CR83					≤0.015						WGS/Rv0678, atpE?	1	wt				192_193insG																										ND
3083	[59]	Sonnenkalb L, BioRXiv 2021	UPDATE: SONNENKALB	clinical	NA	supplement 2: CR84					≤0.015						WGS/Rv0678, atpE?	1	wt				192_193insG																										ND
3084	[59]	Sonnenkalb L, BioRXiv 2021	UPDATE: SONNENKALB	clinical	NA	supplement 2: CR85					≤0.015						WGS/Rv0678, atpE?	1	wt				192_193insG																										ND
3085	[59]	Sonnenkalb L, BioRXiv 2021	UPDATE: SONNENKALB	clinical	NA	supplement 2: CR86					≤0.015						WGS/Rv0678, atpE?	1	wt				192_193insG																										ND
3086	[59]	Sonnenkalb L, BioRXiv 2021	UPDATE: SONNENKALB	clinical	NA	supplement 2: CR87					≤0.015						WGS/Rv0678, atpE?	1	wt				192_193insG																										ND
3087	[59]	Sonnenkalb L, BioRXiv 2021	UPDATE: SONNENKALB	clinical	NA	supplement 2: CR88					≤0.015						WGS/Rv0678, atpE?	1	wt				192_193insG																										ND
3088	[59]	Sonnenkalb L, BioRXiv 2021	UPDATE: SONNENKALB	clinical	NA	supplement 2: CR89					≤0.015						WGS/Rv0678, atpE?	1	wt				192_193insG																										ND
3089	[59]	Sonnenkalb L, BioRXiv 2021	UPDATE: SONNENKALB	clinical	NA	supplement 2: CR90					0.03						WGS/Rv0678, atpE?	1	wt				G195A	G65G																									ND
3090	[59]	Sonnenkalb L, BioRXiv 2021	UPDATE: SONNENKALB	clinical	NA	supplement 2: CR91					0.03						WGS/Rv0678, atpE?	1	wt				G195A	G65G																									ND
3091	[59]	Sonnenkalb L, BioRXiv 2021	UPDATE: SONNENKALB	clinical	NA	supplement 2: CR92					0.5						WGS/Rv0678, atpE?	1	wt				A199C	I67L																									ND
3092	[59]	Sonnenkalb L, BioRXiv 2021	UPDATE: SONNENKALB	clinical	NA	supplement 2: CR93					0.5						WGS/Rv0678, atpE?	1	wt				T200G	I67S																									ND
3093	[59]	Sonnenkalb L, BioRXiv 2021	UPDATE: SONNENKALB	clinical	NA	supplement 2: CR94					0.5						WGS/Rv0678, atpE?	1	wt				G203A	S68N																									ND
3094	[59]	Sonnenkalb L, BioRXiv 2021	UPDATE: SONNENKALB	clinical	NA	supplement 2: CR95					0.25						WGS/Rv0678, atpE?	1	wt				A208G	N70D																									ND
3095	[59]	Sonnenkalb L, BioRXiv 2021	UPDATE: SONNENKALB	clinical	NA	supplement 2: CR96					0.03						WGS/Rv0678, atpE?	1	wt				211delG																										ND
3096	[59]	Sonnenkalb L, BioRXiv 2021	UPDATE: SONNENKALB	clinical	NA	supplement 2: CR97					0.25						WGS/Rv0678, atpE?	1	wt				C214T	R72W																									ND
3097	[59]	Sonnenkalb L, BioRXiv 2021	UPDATE: SONNENKALB	clinical	NA	supplement 2: CR98					0.06						WGS/Rv0678, atpE?	1	wt				C214T	R72W																									ND
3098	[59]	Sonnenkalb L, BioRXiv 2021	UPDATE: SONNENKALB	clinical	NA	supplement 2: CR99					0.25						WGS/Rv0678, atpE?	1	wt				C220G	L74V																									ND
3099	[59]	Sonnenkalb L, BioRXiv 2021	UPDATE: SONNENKALB	clinical	NA	supplement 2: CR100					≤0.015						WGS/Rv0678, atpE?	1	wt				A223G	I75V																									ND
3100	[59]	Sonnenkalb L, BioRXiv 2021	UPDATE: SONNENKALB	clinical	NA	supplement 2: CR101					0.12						WGS/Rv0678, atpE?	1	wt				C237A	F79L																									ND
3101	[59]	Sonnenkalb L, BioRXiv 2021	UPDATE: SONNENKALB	clinical	NA	supplement 2: CR102					0.03						WGS/Rv0678, atpE?	1	wt				T239G	I80S																									ND
3102	[59]	Sonnenkalb L, BioRXiv 2021	UPDATE: SONNENKALB	clinical	NA	supplement 2: CR103					0.5						WGS/Rv0678, atpE?	1	wt				C247T	L83F																									ND
3103	[59]	Sonnenkalb L, BioRXiv 2021	UPDATE: SONNENKALB	clinical	NA	supplement 2: CR104					0.25						WGS/Rv0678, atpE?	1	wt				T248C	L83P																									ND
3104	[59]	Sonnenkalb L, BioRXiv 2021	UPDATE: SONNENKALB	clinical	NA	supplement 2: CR105					0.06						WGS/Rv0678, atpE?	1	wt				C251T	A84V																									ND
3105	[59]	Sonnenkalb L, BioRXiv 2021	UPDATE: SONNENKALB	clinical	NA	supplement 2: CR106					0.06						WGS/Rv0678, atpE?	1	wt				G250A	A84T																									ND
3106	[59]	Sonnenkalb L, BioRXiv 2021	UPDATE: SONNENKALB	clinical	NA	supplement 2: CR107					0.06						WGS/Rv0678, atpE?	1	wt				G250A	A84T																									ND
3107	[59]	Sonnenkalb L, BioRXiv 2021	UPDATE: SONNENKALB	clinical	NA	supplement 2: CR108					0.25						WGS/Rv0678, atpE?	1	wt				T254C	V85A																									ND
3108	[59]	Sonnenkalb L, BioRXiv 2021	UPDATE: SONNENKALB	clinical	NA	supplement 2: CR109					≤0.015						WGS/Rv0678, atpE?	1	wt				G259C	G87R																									ND
3109	[59]	Sonnenkalb L, BioRXiv 2021	UPDATE: SONNENKALB	clinical	NA	supplement 2: CR110					0.06						WGS/Rv0678, atpE?	1	wt				G259C	G87R																									ND
3110	[59]	Sonnenkalb L, BioRXiv 2021	UPDATE: SONNENKALB	clinical	NA	supplement 2: CR111					0.12						WGS/Rv0678, atpE?	1	wt				G266T	R89L																									ND
3111	[59]	Sonnenkalb L, BioRXiv 2021	UPDATE: SONNENKALB	clinical	NA	supplement 2: CR112					0.06						WGS/Rv0678, atpE?	1	wt				C268T	R90C																									ND
3112	[59]	Sonnenkalb L, BioRXiv 2021	UPDATE: SONNENKALB	clinical	NA	supplement 2: CR113					0.12						WGS/Rv0678, atpE?	1	wt				C268T	R90C																									ND
3113	[59]	Sonnenkalb L, BioRXiv 2021	UPDATE: SONNENKALB	clinical	NA	supplement 2: CR114					0.12						WGS/Rv0678, atpE?	1	wt				C268T	R90C																									ND
3114	[59]	Sonnenkalb L, BioRXiv 2021	UPDATE: SONNENKALB	clinical	NA	supplement 2: CR115					0.25						WGS/Rv0678, atpE?	1	wt				C268T	R90C																									ND
3115	[59]	Sonnenkalb L, BioRXiv 2021	UPDATE: SONNENKALB	clinical	NA	supplement 2: CR116					0.25						WGS/Rv0678, atpE?	1	wt				C268T	R90C																									ND
3116	[59]	Sonnenkalb L, BioRXiv 2021	UPDATE: SONNENKALB	clinical	NA	supplement 2: CR117					0.5						WGS/Rv0678, atpE?	1	wt				C268T	R90C																									ND
3117	[59]	Sonnenkalb L, BioRXiv 2021	UPDATE: SONNENKALB	clinical	NA	supplement 2: CR118					0.06						WGS/Rv0678, atpE?	1	wt				C268T	R90C																									ND
3118	[59]	Sonnenkalb L, BioRXiv 2021	UPDATE: SONNENKALB	clinical	NA	supplement 2: CR119					0.25						WGS/Rv0678, atpE?	1	wt				C268T	R90C																									ND
3119	[59]	Sonnenkalb L, BioRXiv 2021	UPDATE: SONNENKALB	clinical	NA	supplement 2: CR120					0.25						WGS/Rv0678, atpE?	1	wt				274_275insA																										ND
3120	[59]	Sonnenkalb L, BioRXiv 2021	UPDATE: SONNENKALB	clinical	NA	supplement 2: CR121					0.25						WGS/Rv0678, atpE?	1	wt				C286G	R96G																									ND
3121	[59]	Sonnenkalb L, BioRXiv 2021	UPDATE: SONNENKALB	clinical	NA	supplement 2: CR122					0.25						WGS/Rv0678, atpE?	1	wt				G287T	R96L																									ND
3122	[59]	Sonnenkalb L, BioRXiv 2021	UPDATE: SONNENKALB	clinical	NA	supplement 2: CR123					0.03						WGS/Rv0678, atpE?	1	wt				291delC																										ND
3123	[59]	Sonnenkalb L, BioRXiv 2021	UPDATE: SONNENKALB	clinical	NA	supplement 2: CR124					0.06						WGS/Rv0678, atpE?	1	wt				A292G	N98D																									ND
3124	[59]	Sonnenkalb L, BioRXiv 2021	UPDATE: SONNENKALB	clinical	NA	supplement 2: CR125					0.12						WGS/Rv0678, atpE?	1	wt				A292G	N98D																									ND
3125	[59]	Sonnenkalb L, BioRXiv 2021	UPDATE: SONNENKALB	clinical	NA	supplement 2: CR126					0.03						WGS/Rv0678, atpE?	1	wt				A292G	N98D																									ND
3126	[59]	Sonnenkalb L, BioRXiv 2021	UPDATE: SONNENKALB	clinical	NA	supplement 2: CR127					0.03						WGS/Rv0678, atpE?	1	wt				A292G	N98D																									ND
3127	[59]	Sonnenkalb L, BioRXiv 2021	UPDATE: SONNENKALB	clinical	NA	supplement 2: CR128					≤0.015						WGS/Rv0678, atpE?	1	wt				T297G	A99A																									ND
3128	[59]	Sonnenkalb L, BioRXiv 2021	UPDATE: SONNENKALB	clinical	NA	supplement 2: CR129					0.25						WGS/Rv0678, atpE?	1	wt				C302A	A101E																									ND
3129	[59]	Sonnenkalb L, BioRXiv 2021	UPDATE: SONNENKALB	clinical	NA	supplement 2: CR130					0.12						WGS/Rv0678, atpE?	1	wt				G307A	G103S																									ND
3130	[59]	Sonnenkalb L, BioRXiv 2021	UPDATE: SONNENKALB	clinical	NA	supplement 2: CR131					0.03						WGS/Rv0678, atpE?	1	wt				G307A	G103S																									ND
3131	[59]	Sonnenkalb L, BioRXiv 2021	UPDATE: SONNENKALB	clinical	NA	supplement 2: CR132					0.06						WGS/Rv0678, atpE?	1	wt				G307A	G103G																									ND
3132	[59]	Sonnenkalb L, BioRXiv 2021	UPDATE: SONNENKALB	clinical	NA	supplement 2: CR133					0.03						WGS/Rv0678, atpE?	1	wt				A318G	E106E																									ND
3133	[59]	Sonnenkalb L, BioRXiv 2021	UPDATE: SONNENKALB	clinical	NA	supplement 2: CR134					0.25						WGS/Rv0678, atpE?	1	wt				C319T	R107C																									ND
3134	[59]	Sonnenkalb L, BioRXiv 2021	UPDATE: SONNENKALB	clinical	NA	supplement 2: CR135					0.12						WGS/Rv0678, atpE?	1	wt				A322G	I108V																									ND
3135	[59]	Sonnenkalb L, BioRXiv 2021	UPDATE: SONNENKALB	clinical	NA	supplement 2: CR136					0.25						WGS/Rv0678, atpE?	1	wt				T323C	I108T																									ND
3136	[59]	Sonnenkalb L, BioRXiv 2021	UPDATE: SONNENKALB	clinical	NA	supplement 2: CR137					1						WGS/Rv0678, atpE?	1	wt				325_326insG																										ND
3137	[59]	Sonnenkalb L, BioRXiv 2021	UPDATE: SONNENKALB	clinical	NA	supplement 2: CR138					≤0.015						WGS/Rv0678, atpE?	1	wt				G326A	R109Q																									ND
3138	[59]	Sonnenkalb L, BioRXiv 2021	UPDATE: SONNENKALB	clinical	NA	supplement 2: CR139					0.12						WGS/Rv0678, atpE?	1	wt				329delC																										ND
3139	[59]	Sonnenkalb L, BioRXiv 2021	UPDATE: SONNENKALB	clinical	NA	supplement 2: CR140					0.25						WGS/Rv0678, atpE?	1	wt				G337A	E113K																									ND
3140	[59]	Sonnenkalb L, BioRXiv 2021	UPDATE: SONNENKALB	clinical	NA	supplement 2: CR141					0.12						WGS/Rv0678, atpE?	1	wt				C343T	Q115Stop																									ND
3141	[59]	Sonnenkalb L, BioRXiv 2021	UPDATE: SONNENKALB	clinical	NA	supplement 2: CR142					0.06						WGS/Rv0678, atpE?	1	wt				T350G	L117R																									ND
3142	[59]	Sonnenkalb L, BioRXiv 2021	UPDATE: SONNENKALB	clinical	NA	supplement 2: CR143					0.25						WGS/Rv0678, atpE?	1	wt				T350G	L117R																									ND
3143	[59]	Sonnenkalb L, BioRXiv 2021	UPDATE: SONNENKALB	clinical	NA	supplement 2: CR144					0.015						WGS/Rv0678, atpE?	1	wt				T350G	L117R																									ND
3144	[59]	Sonnenkalb L, BioRXiv 2021	UPDATE: SONNENKALB	clinical	NA	supplement 2: CR145					0.25						WGS/Rv0678, atpE?	1	wt				G363A	G121G																									ND
3145	[59]	Sonnenkalb L, BioRXiv 2021	UPDATE: SONNENKALB	clinical	NA	supplement 2: CR146					0.5						WGS/Rv0678, atpE?	1	wt				G361A	G121R																									ND
3146	[59]	Sonnenkalb L, BioRXiv 2021	UPDATE: SONNENKALB	clinical	NA	supplement 2: CR147					≤0.015						WGS/Rv0678, atpE?	1	wt				382delG																										ND
3147	[59]	Sonnenkalb L, BioRXiv 2021	UPDATE: SONNENKALB	clinical	NA	supplement 2: CR148					0.06						WGS/Rv0678, atpE?	1	wt				C384A	A128A																									ND
3148	[59]	Sonnenkalb L, BioRXiv 2021	UPDATE: SONNENKALB	clinical	NA	supplement 2: CR149					0.015						WGS/Rv0678, atpE?	1	wt				G390C	P130P																									ND
3149	[59]	Sonnenkalb L, BioRXiv 2021	UPDATE: SONNENKALB	clinical	NA	supplement 2: CR150					≤0.015						WGS/Rv0678, atpE?	1	wt				400delCGACGGCTGCGG																										ND
3150	[59]	Sonnenkalb L, BioRXiv 2021	UPDATE: SONNENKALB	clinical	NA	supplement 2: CR151					0.12						WGS/Rv0678, atpE?	1	wt				G408A	L136L																									ND
3151	[59]	Sonnenkalb L, BioRXiv 2021	UPDATE: SONNENKALB	clinical	NA	supplement 2: CR152					0.25						WGS/Rv0678, atpE?	1	wt				G417A	M139I																									ND
3152	[59]	Sonnenkalb L, BioRXiv 2021	UPDATE: SONNENKALB	clinical	NA	supplement 2: CR153					0.015						WGS/Rv0678, atpE?	1	wt				T435C	Y145Y																									ND
3153	[59]	Sonnenkalb L, BioRXiv 2021	UPDATE: SONNENKALB	clinical	NA	supplement 2: CR154					≤0.015						WGS/Rv0678, atpE?	1	wt				T437C	M146T																									ND
3154	[59]	Sonnenkalb L, BioRXiv 2021	UPDATE: SONNENKALB	clinical	NA	supplement 2: CR155					0.12						WGS/Rv0678, atpE?	1	wt				T437C	M146T																									ND
3155	[59]	Sonnenkalb L, BioRXiv 2021	UPDATE: SONNENKALB	clinical	NA	supplement 2: CR156					0.12						WGS/Rv0678, atpE?	1	wt				T437C	M146T																									ND
3156	[59]	Sonnenkalb L, BioRXiv 2021	UPDATE: SONNENKALB	clinical	NA	supplement 2: CR157					0.06						WGS/Rv0678, atpE?	1	wt				T437C	M146T																									ND
3157	[59]	Sonnenkalb L, BioRXiv 2021	UPDATE: SONNENKALB	clinical	NA	supplement 2: CR158					0.12						WGS/Rv0678, atpE?	1	wt				T437C	M146T																									ND
3158	[59]	Sonnenkalb L, BioRXiv 2021	UPDATE: SONNENKALB	clinical	NA	supplement 2: CR159					0.06						WGS/Rv0678, atpE?	1	wt				T437C	M146T																									ND
3159	[59]	Sonnenkalb L, BioRXiv 2021	UPDATE: SONNENKALB	clinical	NA	supplement 2: CR160					0.03						WGS/Rv0678, atpE?	1	wt				T437C	M146T																									ND
3160	[59]	Sonnenkalb L, BioRXiv 2021	UPDATE: SONNENKALB	clinical	NA	supplement 2: CR161					0.12						WGS/Rv0678, atpE?	1	wt				T437C	M146T																									ND
3161	[59]	Sonnenkalb L, BioRXiv 2021	UPDATE: SONNENKALB	clinical	NA	supplement 2: CR162					0.25						WGS/Rv0678, atpE?	1	wt				T437C	M146T																									ND
3162	[59]	Sonnenkalb L, BioRXiv 2021	UPDATE: SONNENKALB	clinical	NA	supplement 2: CR163					0.12						WGS/Rv0678, atpE?	1	wt				T437C	M146T																									ND
3163	[59]	Sonnenkalb L, BioRXiv 2021	UPDATE: SONNENKALB	clinical	NA	supplement 2: CR164					0.12						WGS/Rv0678, atpE?	1	wt				T437C	M146T																									ND
3164	[59]	Sonnenkalb L, BioRXiv 2021	UPDATE: SONNENKALB	clinical	NA	supplement 2: CR165					0.12						WGS/Rv0678, atpE?	1	wt				T437C	M146T																									ND
3165	[59]	Sonnenkalb L, BioRXiv 2021	UPDATE: SONNENKALB	clinical	NA	supplement 2: CR166					0.06						WGS/Rv0678, atpE?	1	wt				G441A	E147E																									ND
3166	[59]	Sonnenkalb L, BioRXiv 2021	UPDATE: SONNENKALB	clinical	NA	supplement 2: CR167					0.03						WGS/Rv0678, atpE?	1	wt				A442C	N148H																									ND
3167	[59]	Sonnenkalb L, BioRXiv 2021	UPDATE: SONNENKALB	clinical	NA	supplement 2: CR168					0.06						WGS/Rv0678, atpE?	1	wt				C447T	V149V																									ND
3168	[59]	Sonnenkalb L, BioRXiv 2021	UPDATE: SONNENKALB	clinical	NA	supplement 2: CR169					0.06						WGS/Rv0678, atpE?	1	wt				C447T	V149V																									ND
3169	[59]	Sonnenkalb L, BioRXiv 2021	UPDATE: SONNENKALB	clinical	NA	supplement 2: CR170					0.12						WGS/Rv0678, atpE?	1	wt				461delT																										ND
3170	[59]	Sonnenkalb L, BioRXiv 2021	UPDATE: SONNENKALB	clinical	NA	supplement 2: CR171					0.06						WGS/Rv0678, atpE?	1	wt				C460T	L154L																									ND
3171	[59]	Sonnenkalb L, BioRXiv 2021	UPDATE: SONNENKALB	clinical	NA	supplement 2: CR172					0.12						WGS/Rv0678, atpE?	1	wt				465_466insC																										ND
3172	[59]	Sonnenkalb L, BioRXiv 2021	UPDATE: SONNENKALB	clinical	NA	supplement 2: CR173					0.5						WGS/Rv0678, atpE?	1	wt				464_466insGC																										ND
3173	[59]	Sonnenkalb L, BioRXiv 2021	UPDATE: SONNENKALB	clinical	NA	supplement 2: CR174					0.03						WGS/Rv0678, atpE?	1	wt				G467A	R156Q																									ND
3174	[59]	Sonnenkalb L, BioRXiv 2021	UPDATE: SONNENKALB	clinical	NA	supplement 2: CR175					0.015						WGS/Rv0678, atpE?	1	wt				C474A	S158R																									ND
3175	[59]	Sonnenkalb L, BioRXiv 2021	UPDATE: SONNENKALB	clinical	NA	supplement 2: CR176					0.06						WGS/Rv0678, atpE?	1	wt				G485A	G162E																									ND
3176	[59]	Sonnenkalb L, BioRXiv 2021	UPDATE: SONNENKALB	clinical	NA	supplement 2: CR177					≤0.015						WGS/Rv0678, atpE?	1	wt				G485A	G162E																									ND
3177	[59]	Sonnenkalb L, BioRXiv 2021	UPDATE: SONNENKALB	clinical	NA	supplement 2: CR178					≤0.015						WGS/Rv0678, atpE?	1	wt				G485A	G162E																									ND
3178	[59]	Sonnenkalb L, BioRXiv 2021	UPDATE: SONNENKALB	clinical	NA	supplement 2: CR179					0.25						WGS/Rv0678, atpE?	1	wt				492_493insGA																										ND
3179	[60]	Beckert, Gen Med 2021	UPDATE: BECKERT	clinical	NA	5579/09			0.75								WGS/Rv0678, atpE?	1	?				T437C	M146T																									ND
3180	[60]	Beckert, Gen Med 2022	UPDATE: BECKERT	clinical	NA	7175/09			0.75								WGS/Rv0678, atpE?	1	?				T437C	M146T																									ND
3181	[60]	Beckert, Gen Med 2023	UPDATE: BECKERT	clinical	NA	10704/09			0.75								WGS/Rv0678, atpE?	1	?				T437C	M146T																									ND
3182	[60]	Beckert, Gen Med 2024	UPDATE: BECKERT	clinical	NA	5275/09			0.75								WGS/Rv0678, atpE?	1	?				T437C	M146T																									ND
3183	[60]	Beckert, Gen Med 2025	UPDATE: BECKERT	clinical	NA	11023/09			0.5								WGS/Rv0678, atpE?	1	?				T437C	M146T																									ND
3184	[60]	Beckert, Gen Med 2026	UPDATE: BECKERT	clinical	NA	4709/09			1								WGS/Rv0678, atpE?	1	?				T437C	M146T																									ND
3185	[60]	Beckert, Gen Med 2027	UPDATE: BECKERT	clinical	NA	4248/09			0.75								WGS/Rv0678, atpE?	1	?				T437C	M146T																									ND
3186	[60]	Beckert, Gen Med 2028	UPDATE: BECKERT	clinical	NA	11015/09			0.5								WGS/Rv0678, atpE?	1	?				T437C	M146T																									ND
3187	[60]	Beckert, Gen Med 2029	UPDATE: BECKERT	clinical	NA	9080/09			0.75								WGS/Rv0678, atpE?	1	?				T437C	M146T																									ND
3188	[60]	Beckert, Gen Med 2030	UPDATE: BECKERT	clinical	NA	10298/09			1								WGS/Rv0678, atpE?	1	?				T437C	M146T																									ND
3189	[60]	Beckert, Gen Med 2031	UPDATE: BECKERT	clinical	NA	6944/09			1								WGS/Rv0678, atpE?	1	?				T437C	M146T																									ND
3190	[60]	Beckert, Gen Med 2032	UPDATE: BECKERT	clinical	NA	5753/09			0.25								WGS/Rv0678, atpE?	1	?				T437C	M146T																									ND
3191	[60]	Beckert, Gen Med 2033	UPDATE: BECKERT	clinical	NA	8781/09			0.75								WGS/Rv0678, atpE?	1	?				T437C	M146T																									ND
3192	[60]	Beckert, Gen Med 2034	UPDATE: BECKERT	clinical	NA	4721/09			0.75								WGS/Rv0678, atpE?	1	?				T437C	M146T																									ND
3193	[60]	Beckert, Gen Med 2035	UPDATE: BECKERT	clinical	NA	5109/09			0.5								WGS/Rv0678, atpE?	1	?				T437C	M146T																									ND
3194	[60]	Beckert, Gen Med 2036	UPDATE: BECKERT	clinical	NA	7185/09			0.75								WGS/Rv0678, atpE?	1	?				T437C	M146T																									ND
3195	[60]	Beckert, Gen Med 2037	UPDATE: BECKERT	clinical	NA	433/10			0.5								WGS/Rv0678, atpE?	1	?				T437C	M146T																									ND
3196	[60]	Beckert, Gen Med 2038	UPDATE: BECKERT	clinical	NA	10294/09			0.5								WGS/Rv0678, atpE?	1	?				T437C	M146T																									ND
3197	[60]	Beckert, Gen Med 2039	UPDATE: BECKERT	clinical	NA	431/10			0.5								WGS/Rv0678, atpE?	1	?				T437C	M146T																									ND
3198	[60]	Beckert, Gen Med 2040	UPDATE: BECKERT	clinical	NA	7703/09			0.75								WGS/Rv0678, atpE?	1	?				T437C	M146T																									ND
3199	[60]	Beckert, Gen Med 2041	UPDATE: BECKERT	clinical	NA	10438/09			0.25								WGS/Rv0678, atpE?	1	?				T437C	M146T																									ND
3200	[60]	Beckert, Gen Med 2042	UPDATE: BECKERT	clinical	NA	10701/09			0.12								WGS/Rv0678, atpE?	0	?				wt																										ND
3201	[60]	Beckert, Gen Med 2043	UPDATE: BECKERT	clinical	NA	6955/09			0.75								WGS/Rv0678, atpE?	1	?				G361A	G121R																									ND
3202	[60]	Beckert, Gen Med 2044	UPDATE: BECKERT	clinical	NA	5088/09			1								WGS/Rv0678, atpE?	1	?				A292G	N98D																									ND
3203	[60]	Beckert, Gen Med 2045	UPDATE: BECKERT	clinical	NA	7700/09			0.5								WGS/Rv0678, atpE?	1	?				A292G	N98D																									ND
3204	[60]	Beckert, Gen Med 2046	UPDATE: BECKERT	clinical	NA	4725/09			0.25								WGS/Rv0678, atpE?	0	?				wt																										ND
3205	[60]	Beckert, Gen Med 2047	UPDATE: BECKERT	clinical	NA	4700/09			0.25								WGS/Rv0678, atpE?	0	?				wt																										ND
3206	[60]	Beckert, Gen Med 2048	UPDATE: BECKERT	clinical	NA	5080/09			0.25								WGS/Rv0678, atpE?	0	?				wt																										ND
3207	[60]	Beckert, Gen Med 2049	UPDATE: BECKERT	clinical	NA	4269/09			0.5								WGS/Rv0678, atpE?	1	?				C329T	A110V																									ND
3208	[60]	Beckert, Gen Med 2050	UPDATE: BECKERT	clinical	NA	10453/09			0.12								WGS/Rv0678, atpE?	0	?				wt																										ND
3209	[60]	Beckert, Gen Med 2051	UPDATE: BECKERT	clinical	NA	177/10			0.12								WGS/Rv0678, atpE?	0	?				wt																										ND
3210	[60]	Beckert, Gen Med 2052	UPDATE: BECKERT	clinical	NA	5069/09			≤0,03								WGS/Rv0678, atpE?	0	?				wt																										ND
3211	[60]	Beckert, Gen Med 2053	UPDATE: BECKERT	clinical	NA	4735/09			0.06								WGS/Rv0678, atpE?	0	?				wt																										ND
3212	[60]	Beckert, Gen Med 2054	UPDATE: BECKERT	clinical	NA	118/10			0.12								WGS/Rv0678, atpE?	0	?				wt																										ND
3213	[60]	Beckert, Gen Med 2055	UPDATE: BECKERT	clinical	NA	6265/09			0.12								WGS/Rv0678, atpE?	0	?				wt																										ND
3214	[60]	Beckert, Gen Med 2056	UPDATE: BECKERT	clinical	NA	8303/09			0.5								WGS/Rv0678, atpE?	0	?				wt																										ND
3215	[60]	Beckert, Gen Med 2057	UPDATE: BECKERT	clinical	NA	1213/10			0.5								WGS/Rv0678, atpE?	0	?				wt																										ND
3216	[61]	Zheng, BMC iD 2021	UPDATE_2: ZHENG	clinical	NA	Table 3: Rv0678							0,5				Sanger atpE, rv0678, pepQ, rv1979	1	wt				A152G	Q51R																									NR
3217	[61]	Zheng, BMC iD 2021	UPDATE_2: ZHENG	clinical	NA	Table 3: Rv0678							0,5				Sanger atpE, rv0678, pepQ, rv1979	1	wt				T157C	S53P																									NR
3218	[62]	Bonnet, front cell infect Microbiol 2021	UPDATE_2: BONNET	clinical	NA	Table S1: Rv0678					>0,25						Deeplex Rv0678	1	NA				T200C	I67T																									NA
3219	[62]	Bonnet, front cell infect Microbiol 2021	UPDATE_2: BONNET	clinical	NA	Table S1: Rv0678					>0,25						Deeplex Rv0678	1	NA				T276A	Y92Stop																									NA
3220	[62]	Bonnet, front cell infect Microbiol 2021	UPDATE_2: BONNET	clinical	NA	Text: F100C					>0,25						Deeplex Rv0678	1	NA				T299G	F100C																									NA
3221	[62]	Bonnet, front cell infect Microbiol 2021	UPDATE_2: BONNET	clinical	NA	Text: S151P					>0,25						Deeplex Rv0678	1	NA				T451C	S151P																									NA
3222	[62]	Bonnet, front cell infect Microbiol 2021	UPDATE_2: BONNET	clinical	NA	Text: E55D					<0,25						Deeplex Rv0678	1	NA				A165C	E55D																									NA
3223	[63]	Wu, Front Microbiol 2021	UPDATE_2: WU	clinical	naive	Table S2: No 1				0,25							Sanger atpE, Rv0678, pepQ	1	wt				274_275insA																										wt
3224	[63]	Wu, Front Microbiol 2021	UPDATE_2: WU	clinical	naive	Table S2: No 2				0,5							Sanger atpE, Rv0678, pepQ	1	wt				11_63del																										wt
3225	[63]	Wu, Front Microbiol 2021	UPDATE_2: WU	clinical	naive	Table S2: No 3				0,12							Sanger atpE, Rv0678, pepQ	1	wt				T239G	I80S																									wt
3226	[63]	Wu, Front Microbiol 2021	UPDATE_2: WU	clinical	naive	Table S2: No 4				0,25							Sanger atpE, Rv0678, pepQ	1	wt				del																										wt
3227	[63]	Wu, Front Microbiol 2021	UPDATE_2: WU	clinical	naive	Table S2: No 5				0,25							Sanger atpE, Rv0678, pepQ	0	wt				wt																										wt
3228	[63]	Wu, Front Microbiol 2021	UPDATE_2: WU	clinical	naive	Table S2: No 6				0,25							Sanger atpE, Rv0678, pepQ	1	wt				T239G	I80S																									wt
3229	[63]	Wu, Front Microbiol 2021	UPDATE_2: WU	clinical	naive	Table S2: No 7				0,25							Sanger atpE, Rv0678, pepQ	0	wt				wt																										wt
3230	[63]	Wu, Front Microbiol 2021	UPDATE_2: WU	clinical	naive	Table S2: No 8				0,5							Sanger atpE, Rv0678, pepQ	1	wt				T341C	L114P																									wt
3231	[63]	Wu, Front Microbiol 2021	UPDATE_2: WU	clinical	naive	Table S2: No 9				0,5							Sanger atpE, Rv0678, pepQ	1	wt				del																										wt
3232	[63]	Wu, Front Microbiol 2021	UPDATE_2: WU	clinical	naive	Table S2: No 10				0,5							Sanger atpE, Rv0678, pepQ	1	wt				G-14A																										wt
3233	[63]	Wu, Front Microbiol 2021	UPDATE_2: WU	clinical	naive	Table S2: No 11				0,5							Sanger atpE, Rv0678, pepQ	1	wt				T157C	S53P																									wt
3234	[63]	Wu, Front Microbiol 2021	UPDATE_2: WU	clinical	naive	Table S2: No 12				0,5							Sanger atpE, Rv0678, pepQ	1	wt				C305T	A102V																									wt
3235	[63]	Wu, Front Microbiol 2021	UPDATE_2: WU	clinical	naive	Table S2: No 13				0,5							Sanger atpE, Rv0678, pepQ	1	wt				181_182insG																										wt
3236	[63]	Wu, Front Microbiol 2021	UPDATE_2: WU	clinical	naive	Table S2: No 14				0,5							Sanger atpE, Rv0678, pepQ	1	wt				T299A	F100Y																									wt
3237	[63]	Wu, Front Microbiol 2021	UPDATE_2: WU	clinical	naive	Table S2: No 15				1							Sanger atpE, Rv0678, pepQ	1	wt				T157C	S53P																									wt
3238	[63]	Wu, Front Microbiol 2021	UPDATE_2: WU	clinical	previously treated	Table S2: No 16				0,25							Sanger atpE, Rv0678, pepQ	1	wt				T239G	I80S																									wt
3239	[63]	Wu, Front Microbiol 2021	UPDATE_2: WU	clinical	previously treated	Table S2: No 17				0,5							Sanger atpE, Rv0678, pepQ	1	wt				181_182insG																										wt
3240	[63]	Wu, Front Microbiol 2021	UPDATE_2: WU	clinical	naive	Table S2: No 18				0,06							Sanger atpE, Rv0678, pepQ	0	wt				wt																										wt
3241	[63]	Wu, Front Microbiol 2021	UPDATE_2: WU	clinical	naive	Table S2: No 19				0,12							Sanger atpE, Rv0678, pepQ	0	wt				wt																										wt
3242	[63]	Wu, Front Microbiol 2021	UPDATE_2: WU	clinical	naive	Table S2: No 20				0,12							Sanger atpE, Rv0678, pepQ	1	wt				G137A	C46Y																									wt
3243	[63]	Wu, Front Microbiol 2021	UPDATE_2: WU	clinical	previously treated	Table S2: No 21				0,25							Sanger atpE, Rv0678, pepQ	1	wt				T248C	L83P																									wt
3244	[63]	Wu, Front Microbiol 2021	UPDATE_2: WU	clinical	naive	Table S2: No 22				0,06							Sanger atpE, Rv0678, pepQ	0	wt				wt																										wt
3245	[64]	He, J. Glob atnimic res	UPDATE_2: HE	clinical	NA	Text: S63R				>0,12							WGS/Rv0678, atpE?	1	?				C189A	S63R																									?
3246	[64]	He, J. Glob atnimic res	UPDATE_2: HE	clinical	NA	Text: S68G				>0,12							WGS/Rv0678, atpE?	1	?				A202G	S68G																									?
3247	[64]	He, J. Glob atnimic res	UPDATE_2: HE	clinical	NA	Text: 192 ins				>0,12							WGS/Rv0678, atpE?	1	?				192_193insG																										?
3248	[64]	He, J. Glob atnimic res	UPDATE_2: HE	clinical	NA	Text: 192 ins				>0,12							WGS/Rv0678, atpE?	1	?				192_193insG																										?
3249	[64]	He, J. Glob atnimic res	UPDATE_2: HE	clinical	NA	Text: wt				>0,12							WGS/Rv0678, atpE?	1	?				wt																										?
3250	[64]	He, J. Glob atnimic res	UPDATE_2: HE	clinical	NA	Text: wt				>0,12							WGS/Rv0678, atpE?	1	?				wt																										?
3251	[65]	Chesov, ERJ 2021	UPDATE_2: Chesov	clinical	naive	Table 1: patient 29	serial with 3252		≤0,5								WGS, atpE, rv0678, pepQ	0	wt				wt																										NA
3252	[65]	Chesov, ERJ 2021	UPDATE_2: Chesov	clinical	exposed	Table 1: patient 29	serial with 3251		>2								WGS, atpE, rv0678, pepQ	1	C198G	I66M			wt																										NA
3253	[65]	Chesov, ERJ 2021	UPDATE_2: Chesov	clinical	naive	Table 1: patient 12	serial with 3254		≤0,5								WGS, atpE, rv0678, pepQ	0	wt				wt																										NA
3254	[65]	Chesov, ERJ 2021	UPDATE_2: Chesov	clinical	exposed	Table 1: patient 12	serial with 3253		2								WGS, atpE, rv0678, pepQ	3	wt				16delG		193delG		G71A	G24D																					NA
3255	[65]	Chesov, ERJ 2021	UPDATE_2: Chesov	clinical	naive	Table 1: patient 2	serial with 3256		≤0,5								WGS, atpE, rv0678, pepQ	0	wt				wt																										NA
3256	[65]	Chesov, ERJ 2021	UPDATE_2: Chesov	clinical	exposed	Table 1: patient 2	serial with 3255		>2								WGS, atpE, rv0678, pepQ	2	G187C	A63P			192_193insG																										NA
3257	[65]	Chesov, ERJ 2021	UPDATE_2: Chesov	clinical	naive	Table 1: patient 37	serial with 3258		≤0,5								WGS, atpE, rv0678, pepQ	0	wt				wt																										NA
3258	[65]	Chesov, ERJ 2021	UPDATE_2: Chesov	clinical	exposed	Table 1: patient 37	serial with 3257		2								WGS, atpE, rv0678, pepQ	1	wt				A172C	T58P																									NA
3259	[65]	Chesov, ERJ 2021	UPDATE_2: Chesov	clinical	naive	Table 1: patient 57	serial with 3260		≤0,5								WGS, atpE, rv0678, pepQ	0	wt				wt																										NA
3260	[65]	Chesov, ERJ 2021	UPDATE_2: Chesov	clinical	exposed	Table 1: patient 57	serial with 3259		>2								WGS, atpE, rv0678, pepQ	4	G183T	E61D	C198G	I66M	193delG		A187G	S63G																							NA
3261	[65]	Chesov, ERJ 2021	UPDATE_2: Chesov	clinical	exposed	Table 1: patient 32			1								WGS, atpE, rv0678, pepQ	2	wt				192_193insG		193delG																								NA
3262	[65]	Chesov, ERJ 2021	UPDATE_2: Chesov	clinical	exposed	Table 1: patient 71			>2								WGS, atpE, rv0678, pepQ	2	wt				192_193insG		T425C	L142P																							NA
3263	[65]	Chesov, ERJ 2021	UPDATE_2: Chesov	clinical	exposed	Table 1: patient 61			>2								WGS, atpE, rv0678, pepQ	4	wt				136_137insG		141_142insC		195_196T		G196T	G66W																			NA
3264	[65]	Chesov, ERJ 2021	UPDATE_2: Chesov	clinical	exposed	Table 1: patient 33			>2								WGS, atpE, rv0678, pepQ	2	wt				436_437insT		C214T	R72W																							NA
3265	[66]	Ismail, Lancet ID 2021	UPDATE_2: ISMAIL	clinical	naïve	Table S3: 100274			>1,0		>0,25						WGS, Sanger, rv0678, atpE	1	wt				144_145insC																										wt
3266	[66]	Ismail, Lancet ID 2021	UPDATE_2: ISMAIL	clinical	naïve	Table S3: 50272			>1,0		>0,25						WGS, Sanger, rv0678, atpE	1	wt				430_431iinsGC																										wt
3267	[66]	Ismail, Lancet ID 2021	UPDATE_2: ISMAIL	clinical	naïve	Table S3: 70019			>1,0		>0,25						WGS, Sanger, rv0678, atpE	1	wt				G361A	G121R																									wt
3268	[66]	Ismail, Lancet ID 2021	UPDATE_2: ISMAIL	clinical	naïve	Table S3: 2490127			>1,0		>0,25						WGS, Sanger, rv0678, atpE	1	wt				A208G	N70D																									wt
3269	[66]	Ismail, Lancet ID 2021	UPDATE_2: ISMAIL	clinical	naïve	Table S3: 2290165			>1,0		>0,25						WGS, Sanger, rv0678, atpE	2	wt				C201G	I67M	C170A	A57E																							wt
3270	[66]	Ismail, Lancet ID 2021	UPDATE_2: ISMAIL	clinical	naïve	Table S3: 2690197			>1,0		>0,25						WGS, Sanger, rv0678, atpE	1	wt				ins_IS6110																										wt
3271	[66]	Ismail, Lancet ID 2021	UPDATE_2: ISMAIL	clinical	naïve	Table S3: 3090146			>1,0		>0,25						WGS, Sanger, rv0678, atpE	1	wt				466_467insGC																										wt
3272	[66]	Ismail, Lancet ID 2021	UPDATE_2: ISMAIL	clinical	naïve	Table S3: 60			>1,0		>0,25						WGS, Sanger, rv0678, atpE	1	wt				T136C	C46R																									wt
3273	[66]	Ismail, Lancet ID 2021	UPDATE_2: ISMAIL	clinical	naïve	Table S3: 30153			>1,0		>0,25						WGS, Sanger, rv0678, atpE	1	wt				137_138insG																										wt
3274	[66]	Ismail, Lancet ID 2021	UPDATE_2: ISMAIL	clinical	naïve	Table S3: 10061			>1,0		>0,25						WGS, Sanger, rv0678, atpE	1	wt				T56C	F19S																									wt
3275	[66]	Ismail, Lancet ID 2021	UPDATE_2: ISMAIL	clinical	naïve	Table S3: 4290194			>1,0		>0,25						WGS, Sanger, rv0678, atpE	1	wt				144_145insC																										wt
3276	[66]	Ismail, Lancet ID 2021	UPDATE_2: ISMAIL	clinical	naïve	Table S3: 10245			>1,0		>0,25						WGS, Sanger, rv0678, atpE	1	wt				A208G	N70D																									wt
3277	[66]	Ismail, Lancet ID 2021	UPDATE_2: ISMAIL	clinical	naïve	Table S3: 1990113			>1,0		>0,25						WGS, Sanger, rv0678, atpE	1	wt				139_140insG																										wt
3278	[66]	Ismail, Lancet ID 2021	UPDATE_2: ISMAIL	clinical	naïve	Table S3: 1490134			>1,0		>0,25						WGS, Sanger, rv0678, atpE	1	wt				C286T	R96W																									wt
3279	[66]	Ismail, Lancet ID 2021	UPDATE_2: ISMAIL	clinical	naïve	Table S3: 590206			>1,0		>0,25						WGS, Sanger, rv0678, atpE	1	wt				141_142insTC																										wt
3280	[66]	Ismail, Lancet ID 2021	UPDATE_2: ISMAIL	clinical	naïve	Table S3: 30308			>1,0		>0,25						WGS, Sanger, rv0678, atpE	1	wt				G122T	G41V																									wt
3281	[66]	Ismail, Lancet ID 2021	UPDATE_2: ISMAIL	clinical	naïve	Table S3: 20009			>1,0		>0,25						WGS, Sanger, rv0678, atpE	1	wt				466_467insGC																										wt
3282	[66]	Ismail, Lancet ID 2021	UPDATE_2: ISMAIL	clinical	naïve	Table S3: 4090162			>1,0		>0,25						WGS, Sanger, rv0678, atpE	1	wt				C313T	R105C																									wt
3283	[66]	Ismail, Lancet ID 2021	UPDATE_2: ISMAIL	clinical	naïve	Table S3: 2990191			>1,0		>0,25						WGS, Sanger, rv0678, atpE	1	wt				T416C	M139T																									wt
3284	[66]	Ismail, Lancet ID 2021	UPDATE_2: ISMAIL	clinical	naïve	Table S3: 40195			>1,0		>0,25						WGS, Sanger, rv0678, atpE	1	wt				139_140insG																										wt
3285	[66]	Ismail, Lancet ID 2021	UPDATE_2: ISMAIL	clinical	naïve	Table S3: 10243			>1,0		>0,25						WGS, Sanger, rv0678, atpE	1	wt				T200G	I67S																									wt
3286	[66]	Ismail, Lancet ID 2021	UPDATE_2: ISMAIL	clinical	naïve	Table S3: 3990247			>1,0		>0,25						WGS, Sanger, rv0678, atpE	1	wt				144_145insC																										wt
3287	[66]	Ismail, Lancet ID 2021	UPDATE_2: ISMAIL	clinical	naïve	Table S3: 120201			>1,0		>0,25						WGS, Sanger, rv0678, atpE	1	wt				144_145insC																										wt
3288	[66]	Ismail, Lancet ID 2021	UPDATE_2: ISMAIL	clinical	naïve	Table S3: 1790217			>1,0		>0,25						WGS, Sanger, rv0678, atpE	3	wt				144_145insC		141_142insTC		T461G	L154R																					wt
3289	[66]	Ismail, Lancet ID 2021	UPDATE_2: ISMAIL	clinical	naïve	Table S3: 1590205			>1,0		>0,25						WGS, Sanger, rv0678, atpE	3	wt				G281A	R94Q	325delC		G307A	G103S																					wt
3290	[66]	Ismail, Lancet ID 2021	UPDATE_2: ISMAIL	clinical	naïve	Table S3: 190230			>1,0		>0,25						WGS, Sanger, rv0678, atpE	1	wt				144_145insC																										wt
[truncated: 36 more rows]
[truncated: 4 more columns]

## Sheet: literture for extracted data
Ref	Ref_full	Journal	Publication_year	Title	DOI	Sample type	Sample origin	Clinical study type	Phenotyping method	Genotyping method	Number of samples	CFZ done
(37)	Ismail N, Microbiol Methods 2018	Journal of Microbiological Methods	2018	In vitro approaches for generation of Mycobacterium tuberculosis mutants resistant to bedaquiline, clofazimine or linezolid and identification of associated genetic variants. J Microbiol Methods	10.1016/j.mimet.2018.08.011	in vitro	NA	NA	MGIT	WGS	9	yes
(28)	Bloemberg GV, NEJM 2015	New England Journal of Medicine	2015	Acquired Resistance to Bedaquiline and Delamanid in Therapy for Tuberculosis	10.1056/NEJMc1505196	clinical	Switzerland	Case report	MGIT	WGS	3	yes
(35)	Hoffmann H, AJRCCM 2016	American Journal of Respiratory and Critical Care Medicine	2016	Delamanid and Bedaquiline Resistance in Mycobacterium tuberculosis Ancestral Beijing Genotype Causing Extensively Drug-Resistant Tuberculosis in a Tibetan Refugee	10.1164/rccm.201502-0372LE	clinical	Tibet	Case report	MGIT	WGS	1	yes
(56)	Xu J AAC 2017	Antimicrobial Agents and Chemotherapy	2017	Primary Clofazimine and Bedaquiline Resistance among Isolates from Patients with Multidrug-Resistant Tuberculosis	10.1128/AAC.00239-17	clinical	China	Cross sectional	MABA	WGS	6	yes
(52)	Veziris N, Eur Respir J. 2017	The European Respiratory Journal	2017	Rapid emergence of Mycobacterium tuberculosis bedaquiline resistance: lessons to avoid repeating past errors	10.1183/13993003.01719-2016	clinical	France	Case report	7H11	Targeted	5	no
(53)	Villellas C, JAC 2017	The Journal of Antimicrobial Chemotherapy	2017	Unexpected high prevalence of resistance-associated Rv0678 variants in MDR-TB patients without documented prior use of clofazimine or bedaquiline	10.1093/jac/dkw502	clinical	China, South Korea, Philippines, Thailand, Estonia, Latvia, Russia, Turkey, Ukraine, Peru, South Africa, Brazil, India	Phase 2b trial (2)	7H11	Targeted	347	yes
(58)	Zimenkov DV, JAC 2017	The Journal of Antimicrobial Chemotherapy	2017	Examination of bedaquiline- and linezolid-resistant Mycobacterium tuberculosis isolates from the Moscow region	10.1093/jac/dkx094	clinical	Russia	Prospective cohort study	7H11	Targeted	85	no
(47)	Peretokina IV, J Infect 2020	Journal of Infection	2020	Reduced susceptibility and resistance to bedaquiline in clinical M. tuberculosis isolates	https://doi.org/10.1016/j.jinf.2020.01.007	clinical	Russia	case control	MGIT, 7H11	Targeted	344	no
(46)	Pang Y, AAC 2017	Antimicrobial Agents and Chemotherapy	2017	In Vitro Drug Susceptibility of Bedaquiline, Delamanid, Linezolid, Clofazimine, Moxifloxacin, and Gatifloxacin against Extensively Drug-Resistant Tuberculosis in Beijing, China	10.1128/AAC.00900-17	clinical	China	retrospective cohort study	MABA	Targeted	5	yes
(39)	Ismail NA, EBioMedicine 2018	EBioMedicine	2018	Defining Bedaquiline Susceptibility, Resistance, Cross-Resistance and Associated Genetic Determinants: A Retrospective Cohort Study	10.1016/j.ebiom.2018.01.005	clinical	South Africa	retrospective cohort study	MGIT, Thermofisher plate	WGS	391	yes
(43)	Martinez E, Tuberculosis 2018	Tuberculosis (Edinburgh, Scotland)	2018	Mutations associated with in vitro resistance to bedaquiline in Mycobacterium tuberculosis isolates in Australia	10.1016/j.tube.2018.04.007	clinical	Uzbekistan, Papua New Guinea, Vietnam, India, China, Australia, Burma, Nepal, Philippines, Mongolia, Kenya, Sierra Leone, Korea, Taiwan	retrospective cohort study	REMA	WGS	56	yes
(33)	Ghodousi A, AAC 2019	Antimicrobial Agents and Chemotherapy	2019	Acquisition of Cross-Resistance to Bedaquiline and Clofazimine following Treatment for Tuberculosis in Pakistan	10.1128/AAC.00915-19	clinical	Pakistan	retrospective cohort study	MGIT, 7H11	WGS	19	yes
(13)	Almeida D, AAC 2016	Antimicrobial Agents and Chemotherapy	2016	Mutations in pepQ Confer Low-Level Resistance to Bedaquiline and Clofazimine in Mycobacterium tuberculosis	10.1128/AAC.00753-16	murine	NA	NA	7H11	WGS, targeted	4	yes
(51)	Torrea G, JAC 2015	The Journal of Antimicrobial Chemotherapy	2015	Bedaquiline susceptibility testing of Mycobacterium tuberculosis in an automated liquid culture system	10.1093/jac/dkv117	clinical	NR	NA	MGIT, 7H11	Targeted	98	no
(22)	Yang JS, Annals Lab Med 2018	Annals of laboratory medicine	2018	Delamanid, Bedaquiline, and Linezolid Minimum Inhibitory Concentration Distributions and Resistance-related Gene Mutations in Multidrug-resistant and Extensively Drug-resistant Tuberculosis in Korea	10.3343/alm.2018.38.6.563	clinical	Korea	population study	MTT	Targeted	35	no
(38)	Ismail N, AAC 2019-1	Antimicrobial Agents and Chemotherapy	2019	Clofazimine Exposure In Vitro Selects Efflux Pump Mutants and Bedaquiline Resistance	10.1128/AAC.02141-18	in vitro	NA	NA	MGIT	WGS	12	yes
(36)	Ismail N, AAC 2019-2	Antimicrobial Agents and Chemotherapy	2019	In Vitro Study of Stepwise Acquisition of rv0678 and atpE Mutations Conferring Bedaquiline Resistance	10.1128/AAC.00292-19	in vitro	NA	NA	7H10	WGS	6	no
(32)	Ghajavand H, AAC. 2019	Antimicrobial Agents and Chemotherapy	2019	High Prevalence of Bedaquiline Resistance in Treatment-Naive Tuberculosis Patients and Verapamil Effectiveness	10.1128/AAC.02530-18	clinical	Iran	retrospective cohort study	MABA	WGS	24	no
(30)	de Vos M, NEJM	New England Journal of Medicine	2019	Bedaquiline Microheteroresistance after Cessation of Tuberculosis Treatment	10.1056/NEJMc1815121	clinical	South Africa	Case report	MGIT	WGS	7	no
(48)	Polsfuss S, CID 2019	Clinical Infectious Diseases	2019	Emergence of Low-level Delamanid and Bedaquiline Resistance During Extremely Drug-resistant Tuberculosis Treatment	10.1093/cid/ciz074	clinical	Germany	Case report	MGIT, REMA	WGS	5	yes
(49)	Rancoita PMV, AAC 2018	Antimicrobial Agents and Chemotherapy	2018	Validating a 14-Drug Microtiter Plate Containing Bedaquiline and Delamanid for Large-Scale Research Susceptibility Testing of Mycobacterium tuberculosis	10.1128/AAC.00344-18	clinical	NR	NA	7H11, REMA	WGS	4	yes
(55)	Xu J,AAC 2018	Antimicrobial Agents and Chemotherapy	2017	Verapamil Increases the Bioavailability and Efficacy of Bedaquiline but Not Clofazimine in a Murine Model of Tuberculosis.	10.1128/AAC.01692-17	in vitro & clinical	China	retrospective cohort study	MABA	Targeted	7	yes
(11)	Andries K, PLoS One. 2014	PLOS One	2014	Acquired resistance of Mycobacterium tuberculosis to bedaquiline	https://doi.org/10.1371/journal.pone.0102135	in vitro & murine	NA	NA	REMA	WGS, targeted	22	yes
(41)	Koul A, Nat Chem Bio 2007	Nature Chemical Biology	2007	Diarylquinolines target subunit c of mycobacterial ATP synthase	10.1038/nchembio884	in vitro	NA	NA	REMA, MABA, 7H10	Targeted	2	no
(54)	Xu J, AAC 2019	Antimicrobial Agents and Chemotherapy	2019	Contribution of Pretomanid to Novel Regimens Containing Bedaquiline with either Linezolid or Moxifloxacin and Pyrazinamide in Murine Models of Tuberculosis	10.1128/AAC.00021-19	murine	NA	NA	MABA	WGS, targeted	18	no
(40)	Klopper M, BMC Medicine 2020	BMC Medicine	2020	A landscape of genomic alterations at the root of a near-untreatable tuberculosis epidemic	https://doi.org/10.1186/s12916-019-1487-2	clinical	South Africa	retrospective cohort study	MGIT	WGS	1	no
(21)	Kaniga K, JCM 2020	Journal of Clinical Microbiology	2020	Validation of Bedaquiline Phenotypic Drug Susceptibility Testing Methods and Breakpoints: a Multilaboratory, Multicountry Study	10.1128/JCM.01677-19	in vitro	NA	NA	MGIT, 7H11, Thermofisher plate	not reported	5	no
(44)	Nimmo C, Eur Resp J 2020	The European Respiratory Journal	2020	Bedaquiline resistance in drug-resistant tuberculosis HIV co-infected patients	10.1183/13993003.02383-2019	clinical	South Africa	retrospective cohort study	7H11	WGS	19	no
(26)	Andres S, AJRCCM 2020	American Journal of Respiratory and Critical Care Medicine	2020	Bedaquiline-Resistant Tuberculosis: Dark Clouds on the Horizon	10.1164/rccm.201909-1819LE	clinical	Germany	retrospective cohort study	MGIT	WGS	20	yes
(50)	Tantry SJ, .J medicinal chemi. 2017	Journal of Medicinal Chemistry	2017	Discovery of Imidazo[1,2-a]pyridine Ethers and Squaramides as Selective and Potent Inhibitors of Mycobacterial Adenosine Triphosphate (ATP) Synthesis	10.1021/acs.jmedchem.6b01358	in vitro	NA	NA	MABA	WGS	2	no
(29)	Conradie F, NEJM 2020	New England Journal of Medicine	2020	Treatment of Highly Drug-Resistant Pulmonary Tuberculosis	10.1056/NEJMoa1901814	clinical	South Africa	Case report	MGIT	WGS	1	yes
(19)	WHO. Technical report 2018	WHO website	2018	Technical report on critical concentrations for TB drug susceptibility testing of medicines used in the treatment of drug-resistant TB	NA	clinical	NR	NA	MGIT, 7H11	not reported	53	yes
(27)	Battaglia S, bioRxiv. 2020	Journal of Clinical Microbiology	2020	Characterization of Genomic Variants Associated with Resistance to Bedaquiline and Delamanid in Naive Mycobacterium tuberculosis Clinical Strains	10.1128/JCM.01304-20	clinical	Azerbaijan, Belarus, Bangladesh, Pakistan, South Africa, Ukraine	retrospective cohort study	REMA	WGS	51	no
(45)	Nimmo C, Lancet micro 2020	The European Respiratory Journal	2020	Population-level emergence of bedaquiline and clofazimine resistance-associated variants among patients with drug-resistant tuberculosis in southern Africa: a phenotypic and phylogenetic analysis	10.1016/S2666-5247(20)30031-8	clinical	South Africa	retrospective cohort study	7H11	WGS	7	no
(42)	Liu Y, CID 2020	Clinical Infectious Diseases	2020	Reduced susceptibility of Mycobacterium tuberculosis to bedaquiline during antituberculosis treatment and its correlation with clinical outcomes in China	10.1093/cid/ciaa1002	clinical	China	retrospective cohort study	Thermofisher plate	Targeted	27	no
(31)	Degiacomi G, front micro 2020	Frontiers in Microbiology	2020	In vitro Study of Bedaquiline Resistance in Mycobacterium tuberculosis Multi-Drug Resistant Clinical Isolates	10.3389/fmicb.2020.559469	in vitro	NA	NA	REMA	WGS	14	no
(57)	Yang J, IJID 2020	International Journal of Infectious Diseases	2020	Molecular characteristics and in vitro susceptibility to bedaquiline of Mycobacterium tuberculosis isolates circulating in Shaanxi, China	https://doi.org/10.1016/j.ijid.2020.07.044	clinical	China	cross sectional	MABA	Targeted	6	no
(23)	Yoshiyama T, CID 2020	Clinical Infectious Diseases	2020	Multi-drug resistant tuberculosis with simultaneously acquired-drug resistance to bedaquiline and delamanid	10.1093/cid/ciaa1064	clinical	Japan	Case report	not reported	not reported	1	no
(10)	Huitric E, AAC 2010	Antimicrobial Agents and Chemotherapy	2010	Rates and mechanisms of resistance development in Mycobacterium tuberculosis to a novel diarylquinoline ATP synthase inhibitor	10.1128/AAC.01611-09	in vitro	NA	NA	7H10	Targeted	34	no
(34)	Hartkoorn RC, AAC 2014	Antimicrobial Agents and Chemotherapy	2014	Cross-Resistance between Clofazimine and Bedaquiline through Upregulation of MmpL5 in Mycobacterium tuberculosis	10.1128/AAC.00037-14	in vitro	NA	NA	REMA	WGS, targeted	6	yes
(8)	Segala E, AAC 2012	Antimicrobial Agents and Chemotherapy	2012	New Mutations in the Mycobacterial ATP Synthase: New Insights into the Binding of the Diarylquinoline TMC207 to the ATP Synthase C-Ring Structure	10.1128/AAC.06154-11	in vitro	NA	NA	7H11	Targeted	18	no
[59]	Sonnenkalb L, BioRXiv 2021	BioRXiv	2021	Deciphering Bedaquiline and Clofazimine Resistance in Tuberculosis: An Evolutionary Medicine Approach	10.1101/2021.03.19.436148	clinical	NA	Cross sectional	Thermofisher plate	WGS	179	yes
[60]	Beckert, Gen Med 2021	Genome Medicine	2021	MDRM. tuberculosisoutbreak clone in Eswatinimissed by Xpert has elevated bedaquilineresistance dated to the pre-treatment era	https://doi.org/10.1186/s13073-020-00793-8	clinical	Swaziland	Cross sectional	MGIT	WGS	37	yes
[61]	Zheng, BMC iD 2021	BMC Infectious Diseases	2021	Molecular characterization of multidrug-resistant tuberculosis against levofloxacin, moxifloxacin, bedaquiline, linezolid, clofazimine, and delamanid in southwest of China	https://doi.org/10.1186/s12879-021-06024-8	clinical	Country	cross sectional	MABA	Targeted	2	yes
[62]	Bonnet, front cell infect Microbiol 2021	Fronties in Cellular and Infection Microbiology	2021	A Comprehensive Evaluation of GeneLEAD VIII DNA Platform Combined to Deeplex Myc-TB® Assay to Detect in 8 Days Drug Resistance to 13 Antituberculous Drugs and Transmission of Mycobacterium tuberculosis Complex Directly From Clinical Samples	https://doi.org/10.3389/fcimb.2021.707244	clinical	France	cross sectional	7H11	Targeted	5	no
[63]	Wu, Front Microbiol 2021	Frontiers in Microbiology	2021	Primary Bedaquiline Resistance Among Cases of Drug-Resistant Tuberculosis in Taiwan	https://doi.org/10.3389/fmicb.2021.754249	clinical	Taiwan	cross sectional	Thermofisher plate	Targeted	22	yes
[64]	He, J. Glob atnimic res	Journal of Global Antimicrobial Resistance	2021	Prevalence of Mycobacterium tuberculosis resistant to bedaquiline and delamanid in China	https://doi.org/10.1016/j.jgar.2021.06.007	clinical	China	cross sectional	Thermofisher plate	WGS	6	yes
[65]	Chesov, ERJ 2021	European Respiratory Journal	2021	Emergence of bedaquiline-resistance in a high-burden country of tuberculosis	10.1183/13993003.00621-2021	clinical	Moldova	cross sectional	MGIT	WGS	14	yes
[66]	Ismail, Lancet ID 2021	Lancet Infectious Diseases	2021	Assessment of epidemiological and genetic characteristics and clinical outcomes of resistance to bedaquiline in patients treated for rifampicin-resistant tuberculosis: a cross-sectional and longitudinal study	https://doi.org/10.1016/S1473-3099(21)00470-9	clinical	South Africa	cross sectional/longitudinal	MGIT, 7H11???	WGS, Targeted???		no

## Sheet: Included in the meta-analysis
IsolateID	Ref	Ref_full_1	Comment	Type isolate	BDQexposure	Isolate info	Serial info	pDSTcall	MGIT	Thermo fisher plate	7H11	7H10	MABA	REMA	MTT	Other	sequencing method/genes reported	N_variants	atpE	atpE_AA	atpE	atpE_AA	rv0678	rv0678_AA	rv0678	rv0678_AA	rv0678	rv0678_AA	rv0678	rv0678_AA	rv0678	rv0678_AA	rv0678	rv0678_AA	rv0678	rv0678_AA	pepQ	pepQ_AA	rv1979c	rv1979_AA	other
163	[33]	Ismail N, Microbiol Methods 2018		induced mutant	NA	table 3 mutant 2		R	4								WGS/atpE, rv0678, rv1979c	1	wt				C403G	R135G													wt		wt
18	[33]	Ismail N, Microbiol Methods 2018		induced mutant	NA	table 3 mutant 3		R	8								WGS/atpE, rv0678, rv1979c	1	A83G	D28G			wt														wt		wt
343	[33]	Ismail N, Microbiol Methods 2018		induced mutant	NA	table 1 mutant 3		R	>8								WGS/atpE, rv0678, rv1979c	2	A83C	D28A			201_206delCAGCAC														wt		wt
325	[33]	Ismail N, Microbiol Methods 2018		induced mutant	NA	table 1 mutant 5		R	>8								WGS/atpE, rv0678, rv1979c	2	A83G	D28G			A63T	Q21D													wt		wt
338	[33]	Ismail N, Microbiol Methods 2018		induced mutant	NA	table 1 mutant 2		R	>8								WGS/atpE, rv0678, rv1979c	2	A83G	D28G			T461C	L154P													wt		wt
336	[33]	Ismail N, Microbiol Methods 2018		induced mutant	NA	table 1 mutant 4		R	>8								WGS/atpE, rv0678, rv1979c	2	A83G	D28G	G183T	Q61D	wt														wt		wt
42	[33]	Ismail N, Microbiol Methods 2018		induced mutant	NA	table 3 mutant 1		R	>8								WGS/atpE, rv0678, rv1979c	1	A83T	D28V			wt														wt		wt
27	[33]	Ismail N, Microbiol Methods 2018		induced mutant	NA	table 1 mutant 1		R	>8								WGS/atpE, rv0678, rv1979c	1	G187C	A63P			wt														wt		wt
28	[33]	Ismail N, Microbiol Methods 2018		induced mutant	NA	table 3 mutant 4		R	>8								WGS/atpE, rv0678, rv1979c	1	G187C	A63P			wt														wt		wt
1883	[24]	Bloemberg GV, NEJM 2015		clinical	exposed	Table S2 Bloemberg: Isolate Jan 2011	serial with 644, 645, 56	S	0.8								Sanger sequencing, atpE & rv0678	0	wt				wt	wt													NR		NR
56	[24]	Bloemberg GV, NEJM 2015		clinical	exposed	Table S2 Bloemberg: Isolate Aug 2013	serial with 644, 645, 1883	R	6.4								Sanger sequencing, atpE & rv0678	1	wt				T2C	V1A													NR		NR
274	[52]	Xu J AAC 2017		clinical	naive	11873		S					0.08				PCR/ atpE, rv0678	1	wt				wt														ND		A155C	V52G
1877	[52]	Xu J AAC 2017		clinical	naive	16833		S					0.1				PCR/ atpE, rv0678	0	wt				wt														wt		wt
183	[52]	Xu J AAC 2017		clinical	naive	12657		R					0.39				PCR/ atpE, rv0678	1	wt				C158T	S53L													wt		wt
171	[52]	Xu J AAC 2017		clinical	naive	10601		R					0.732				PCR/ atpE, rv0678	1	wt				G5T	S2I													wt		wt
245	[52]	Xu J AAC 2017		clinical	naive	10149		R					0.78				PCR/ atpE, rv0678	1	wt				T437C	M146T													wt		wt
227	[52]	Xu J AAC 2017		clinical	naive	13476		R					1.54				PCR/ atpE, rv0678	1	wt				T350G	L117R													wt		wt
1595	[48]	Veziris N, Eur Respir J. 2017		clinical	naive	patient 4 isolate 1		S			0.015						?/atpE and Rv0678	0	wt				wt														NR		NR
113	[48]	Veziris N, Eur Respir J. 2017		clinical	exposed	patient 3		S			0.25						?/atpE and Rv0678	1	wt				140_141insG														NR		NR
243	[48]	Veziris N, Eur Respir J. 2017		clinical	exposed	patient 4 isolate 2		S			0.25						?/atpE and Rv0678	1	wt				T416C	M139T													NR		NR
75	[48]	Veziris N, Eur Respir J. 2017		clinical	naive	patient 1		R			0.5						?/atpE and Rv0678	1	wt				18_19delGG														NR		NR
1594	[48]	Veziris N, Eur Respir J. 2017		clinical	naive	patient 2		R			0.5						?/atpE and Rv0678	0	wt				wt														NR		NR
130	[49]	Villellas C, JAC 2017		clinical	naive	Table S3 row 1		R			1						PCR/rv0678 (all), pepQ and atpE if raised MIC	1	wt				198_199insG														wt		ND
133	[49]	Villellas C, JAC 2017		clinical	naive	Table S3 row 2		R			1						PCR/rv0678 (all), pepQ and atpE if raised MIC	1	wt				274_275insA														wt		ND
1865	[49]	Villellas C, JAC 2017		clinical	naive	Table 1 WT		S			0.03						PCR/rv0678 (all), pepQ and atpE if raised MIC	0	wt				wt														ND		ND
1658	[49]	Villellas C, JAC 2017		clinical	naive	Table 1 WT		S			0.06						PCR/rv0678 (all), pepQ and atpE if raised MIC	0	wt				wt														ND		ND
1660	[49]	Villellas C, JAC 2017		clinical	naive	Table 1 WT		S			0.06						PCR/rv0678 (all), pepQ and atpE if raised MIC	0	wt				wt														ND		ND
1718	[49]	Villellas C, JAC 2017		clinical	naive	Table 1 WT		S			0.06						PCR/rv0678 (all), pepQ and atpE if raised MIC	0	wt				wt														ND		ND
1733	[49]	Villellas C, JAC 2017		clinical	naive	Table 1 WT		S			0.06						PCR/rv0678 (all), pepQ and atpE if raised MIC	0	wt				wt														ND		ND
1785	[49]	Villellas C, JAC 2017		clinical	naive	Table 1 WT		S			0.06						PCR/rv0678 (all), pepQ and atpE if raised MIC	0	wt				wt														ND		ND
1786	[49]	Villellas C, JAC 2017		clinical	naive	Table 1 WT		S			0.06						PCR/rv0678 (all), pepQ and atpE if raised MIC	0	wt				wt														ND		ND
1787	[49]	Villellas C, JAC 2017		clinical	naive	Table 1 WT		S			0.06						PCR/rv0678 (all), pepQ and atpE if raised MIC	0	wt				wt														ND		ND
1788	[49]	Villellas C, JAC 2017		clinical	naive	Table 1 WT		S			0.06						PCR/rv0678 (all), pepQ and atpE if raised MIC	0	wt				wt														ND		ND
1789	[49]	Villellas C, JAC 2017		clinical	naive	Table 1 WT		S			0.06						PCR/rv0678 (all), pepQ and atpE if raised MIC	0	wt				wt														ND		ND
1791	[49]	Villellas C, JAC 2017		clinical	naive	Table 1 WT		S			0.06						PCR/rv0678 (all), pepQ and atpE if raised MIC	0	wt				wt														ND		ND
1792	[49]	Villellas C, JAC 2017		clinical	naive	Table 1 WT		S			0.06						PCR/rv0678 (all), pepQ and atpE if raised MIC	0	wt				wt														ND		ND
1596	[49]	Villellas C, JAC 2017		clinical	naive	Table 1 WT		S			0.24						PCR/rv0678 (all), pepQ and atpE if raised MIC	0	wt				wt														ND		ND
1597	[49]	Villellas C, JAC 2017		clinical	naive	Table 1 WT		S			0.24						PCR/rv0678 (all), pepQ and atpE if raised MIC	0	wt				wt														ND		ND
379	[49]	Villellas C, JAC 2017		clinical	naive	Table S3 row 5		R			0.48						PCR/rv0678 (all), pepQ and atpE if raised MIC	2	wt				-13_-12insIS6110		G334C	A112S											wt		ND
129	[49]	Villellas C, JAC 2017		clinical	naive	Table S3 row 3		R			0.48						PCR/rv0678 (all), pepQ and atpE if raised MIC	1	wt				198_199insG														wt		ND
420	[49]	Villellas C, JAC 2017		clinical	naive	Table S3 row 4		R			0.48						PCR/rv0678 (all), pepQ and atpE if raised MIC	2	wt				C148T		A187G	S63G											wt		ND
73	[49]	Villellas C, JAC 2017		clinical	naive	Table S3 row 7		R			0.48						PCR/rv0678 (all), pepQ and atpE if raised MIC	1	wt				C155T	S52F													wt		ND
252	[49]	Villellas C, JAC 2017		clinical	naive	Table S3 row 8		R			0.48						PCR/rv0678 (all), pepQ and atpE if raised MIC	1	wt				C176T	A59V													wt		ND
254	[49]	Villellas C, JAC 2017		clinical	naive	Table S3 row 6		R			0.48						PCR/rv0678 (all), pepQ and atpE if raised MIC	1	wt				C185T	A62V													wt		ND
1915	[54]	Zimenkov DV, JAC 2017		clinical	exposed	Table S2 Du.102	serial 1914, 1913, 1916, 1917, 1918, 1919, 1920, 1921, 1922, 253	S			0.03						Sanger/atpE, rv0678, pepQ, rv1979	0	wt				wt														wt		wt
1884	[54]	Zimenkov DV, JAC 2017		clinical	exposed	Table S2 Ab.101		S			0.03						Sanger/atpE, rv0678, pepQ, rv1979c	0	wt				wt														wt		wt
1923	[54]	Zimenkov DV, JAC 2017		clinical	naive	Table S2 Ee.101		S			0.03						Sanger/atpE, rv0678, pepQ, rv1979	0	wt				wt														wt		wt
460	[54]	Zimenkov DV, JAC 2017		clinical	exposed	Table S2 Do.201	serial with 1903, 1904, 1905, 1906, 1907, 1908, 1902	S			0.06						Sanger/atpE, rv0678, pepQ, rv1979	2	wt				198delG		214delC												wt		wt
110	[54]	Zimenkov DV, JAC 2017		clinical	naive	Table S2 Ae.001	serial with 111	S			0.12						Sanger/atpE, rv0678, pepQ, rv1979c	1	wt				139_140insG														wt		wt
481	[54]	Zimenkov DV, JAC 2017		clinical	exposed	Table S2 Bp.102	serial with 179, 1891, 480, 484, 1892, 1893	S			0.12						Sanger/atpE, rv0678, pepQ, rv1979	2	wt				A67C	M23L	142_143insC												wt		wt
486	[54]	Zimenkov DV, JAC 2017		clinical	exposed	Table S2 Di.102	serial with 1901, 193	S			0.12						Sanger/atpE, rv0678, pepQ, rv1979	2	wt				T365C	L122P	T78G	Y26Stop											wt		wt
246	[54]	Zimenkov DV, JAC 2017		clinical	exposed	Table S2 El.101	serial with 256	S			0.12						Sanger/atpE, rv0678, pepQ, rv1979	1	wt				C296T	A98V													wt		wt
193	[54]	Zimenkov DV, JAC 2017		clinical	exposed	Table S2 Di.103	serial with 486, 1901	S			0.12						Sanger/atpE, rv0678, pepQ, rv1979	1	wt				T365C	L122P													wt		wt
317	[54]	Zimenkov DV, JAC 2017		clinical	exposed	Table S2 Af.101	serial with 223, 224, 318, 319, 320, 321	S	1		0.25						Sanger/atpE, rv0678, pepQ, rv1979	2	C188T	A63V			T425G	L142R													wt		wt
111	[54]	Zimenkov DV, JAC 2017		clinical	naive	Table S2 Ae.002	serial with 110	S			0.25						Sanger/atpE, rv0678, pepQ, rv1979c	1	wt				139_140insG														wt		wt
690	[54]	Zimenkov DV, JAC 2017		clinical	exposed	Table S2 Aq.103	serial with 1885, 1886, 1887	S			0.25						Sanger/atpE, rv0678, pepQ, rv1979	1	wt				139_140insG														wt		wt
461	[54]	Zimenkov DV, JAC 2017		clinical	exposed	Table S2 Bc.104	serial with 457, 172, 450, 85, 1888, 628, 629, 471, 630, 172	S			0.25						Sanger/atpE, rv0678, pepQ, rv1986	3	wt				198delG		G337A	E113K	435delT										wt		wt
72	[54]	Zimenkov DV, JAC 2017		clinical	naive	Tabele S2 Bd.001	serial with 689	S			0.25						Sanger/atpE, rv0678, pepQ, rv1979	1	wt				G362A	G121E													wt		wt
689	[54]	Zimenkov DV, JAC 2017		clinical	naive	Tabele S2 Bd.002	serial with 72	S			0.25						Sanger/atpE, rv0678, pepQ, rv1980	1	wt				G362A	G121E													wt		wt
321	[54][43]	Zimenkov DV, JAC 2017	Peretokina IV, J Infect 2020 (added MGIT info)	clinical	exposed	Table S2 Af.105	serial with 223, 224, 317, 318, 319, 320	R	8		1						Sanger/atpE, rv0678, pepQ, rv1979	2	C188T	A63V			T425G	L142R													wt		wt
1896	[54][43]	Zimenkov DV, JAC 2017	Peretokina IV, J Infect 2020 (added MGIT info)	clinical	naive	Table S2 Bu.001	serial with 1897, 465, 55, 624, 626, 627, 625	S	0.06		0.03						Sanger/atpE, rv0678, pepQ, rv1979	0	wt				wt														wt		wt
1909	[54][43]	Zimenkov DV, JAC 2017	Peretokina IV, J Infect 2020 (added MGIT info)	clinical	naive	Table S2 Dp.001	serial with 1910, 1911, 398, 1912	S	0.06		0.03						Sanger/atpE, rv0678, pepQ, rv1979	0	wt				wt														wt		wt
1930	[54][43]	Zimenkov DV, JAC 2017	Peretokina IV, J Infect 2020 (added MGIT info)	clinical	exposed	Table S2 Fb.101	serial with 1931, 395, 396, 388	S	0.06		0.03						Sanger/atpE, rv0678, pepQ, rv1979	0	wt				wt														wt		wt
1914	[54][43]	Zimenkov DV, JAC 2017	Peretokina IV, J Infect 2020 (added MGIT info)	clinical	exposed	Table S2 Du.101	serial 1913, 1915, 1916, 1917, 1918, 1919, 1920, 1921, 1922, 253	S	0.12		0.03						Sanger/atpE, rv0678, pepQ, rv1979	0	wt				wt														wt		wt
1913	[54][43]	Zimenkov DV, JAC 2017	Peretokina IV, J Infect 2020 (added MGIT info)	clinical	exposed	Table S2 Du.001	serial 1914, 1915, 1916, 1917, 1918, 1919, 1920, 1921, 1922, 253	S	0.12		0.03						Sanger/atpE, rv0678, pepQ, rv1979	0	wt				wt														wt		wt
1891	[54][43]	Zimenkov DV, JAC 2017	Peretokina IV, J Infect 2020 (added MGIT info)	clinical	naive	Table S2 Bp.001	serial with 179, 481, 480, 484, 1892, 1893	S	0.12		0.03						Sanger/atpE, rv0678, pepQ, rv1979	0	wt				wt														wt		wt
1886	[54][43]	Zimenkov DV, JAC 2017	Peretokina IV, J Infect 2020 (added MGIT info)	clinical	exposed	Table S2 Aq.101	serial with 1885, 1887, 690	S	0.12		0.03						Sanger/atpE, rv0678, pepQ, rv1979	0	wt				wt														wt		wt
1885	[54][43]	Zimenkov DV, JAC 2017	Peretokina IV, J Infect 2020 (added MGIT info)	clinical	naive	Table S2 Aq.001	serial with 1886, 1887, 690	S	0.12		0.03						Sanger/atpE, rv0678, pepQ, rv1979	0	wt				wt														wt		wt
1894	[54][43]	Zimenkov DV, JAC 2017	Peretokina IV, J Infect 2020 (added MGIT info)	clinical	naive	Table S2 Bs.001	serial with 1895, 185	S	0.12		0.03						Sanger/atpE, rv0678, pepQ, rv1979	0	wt				wt														wt		wt
1898	[54][43]	Zimenkov DV, JAC 2017	Peretokina IV, J Infect 2020 (added MGIT info)	clinical	naive	Table S2 Ca.001	serial with 1899, 143, 151	S	0.12		0.03						Sanger/atpE, rv0678, pepQ, rv1979	0	wt				wt														wt		wt
1889	[54][43]	Zimenkov DV, JAC 2017	Peretokina IV, J Infect 2020 (added MGIT info)	clinical	naive	Table S2 Bg.001	serial with 392, 637, 638, 5, 621, 622, 316, 1890	S	0.12		0.03						Sanger/atpE, rv0678, pepQ, rv1979	0	wt				wt														wt		wt
1901	[54][43]	Zimenkov DV, JAC 2017	Peretokina IV, J Infect 2020 (added MGIT info)	clinical	exposed	Table S2 Di.101	serial with 486, 193	S	0.12		0.03						Sanger/atpE, rv0678, pepQ, rv1979	0	wt				wt														wt		wt
1895	[54][43]	Zimenkov DV, JAC 2017	Peretokina IV, J Infect 2020 (added MGIT info)	clinical	exposed	Table S2 Bs.101	serial with 1894, 185	S	0.25		0.03						Sanger/atpE, rv0678, pepQ, rv1979	0	wt				wt														wt		wt
1924	[54][43]	Zimenkov DV, JAC 2017	Peretokina IV, J Infect 2020 (added MGIT info)	clinical	exposed	Table S2 Ei.001	serial with 1925, 1926, 1927	S	0.25		0.03						Sanger/atpE, rv0678, pepQ, rv1979	0	wt				wt														wt		wt
1931	[54][43]	Zimenkov DV, JAC 2017	Peretokina IV, J Infect 2020 (added MGIT info)	clinical	exposed	Table S2 Fb.102	serial with 1930, 395, 396, 388	S	0.25		0.03						Sanger/atpE, rv0678, pepQ, rv1979	0	wt				wt														wt		wt
1928	[54][43]	Zimenkov DV, JAC 2017	Peretokina IV, J Infect 2020 (added MGIT info)	clinical	exposed	Table S2 Eq.001	serial with 25	S	0.25		0.03						Sanger/atpE, rv0678, pepQ, rv1979	0	wt				wt														wt		wt
1929	[54][43]	Zimenkov DV, JAC 2017	Peretokina IV, J Infect 2020 (added MGIT info)	clinical	naive	Table S2 Fa.001		S	0.25		0.03						Sanger/atpE, rv0678, pepQ, rv1979	0	wt				wt														wt		wt
1900	[54][43]	Zimenkov DV, JAC 2017	Peretokina IV, J Infect 2020 (added MGIT info)	clinical	naive	Table S2 Ci.001	serial with 146, 147, 634, 635	S	0.12		0.06						Sanger/atpE, rv0678, pepQ, rv1979	0	wt				wt														wt		wt
179	[54][43]	Zimenkov DV, JAC 2017	Peretokina IV, J Infect 2020 (added MGIT info)	clinical	exposed	Table S2 Bp.101	serial with 1891, 481, 480, 484, 1892, 1893	S	0.12		0.06						Sanger/atpE, rv0678, pepQ, rv1979	1	wt				A67C	M23L													wt		wt
1897	[54][43]	Zimenkov DV, JAC 2017	Peretokina IV, J Infect 2020 (added MGIT info)	clinical	exposed	Table S2 Bu.101	serial with 1896, 465, 55, 624, 626, 627, 625	S	0.12		0.06						Sanger/atpE, rv0678, pepQ, rv1979	0	wt				wt														wt		wt
1902	[54][43]	Zimenkov DV, JAC 2017	Peretokina IV, J Infect 2020 (added MGIT info)	clinical	naive	Table S2 Do.001	serial with 1903, 1904, 1905, 1906, 1907, 1908, 460	S	0.12		0.06						Sanger/atpE, rv0678, pepQ, rv1979	0	wt				wt														wt		wt
1891	[54][43]	Zimenkov DV, JAC 2017	Peretokina IV, J Infect 2020 (added MGIT info)	clinical	exposed	Table S2 Bn.101	serial with 421	S	0.12		0.06						Sanger/atpE, rv0678, pepQ, rv1979	0	wt				wt														wt		wt
7	[54][43]	Zimenkov DV, JAC 2017	Peretokina IV, J Infect 2020 (added MGIT info)	clinical	naive	Table S2 Cy.001	serial with 8	S	0.12		0.06						Sanger/atpE, rv0678, pepQ, rv1979	1	wt				29delG														wt		wt
1888	[54][43]	Zimenkov DV, JAC 2017	Peretokina IV, J Infect 2020 (added MGIT info)	clinical	naive	Table S2 Bc.001	serial with 85, 172, 457, 461, 450, 628, 629, 471, 630, 172	S	0.12		0.06						Sanger/atpE, rv0678, pepQ, rv1979	0	wt				wt														wt		wt
1916	[54][43]	Zimenkov DV, JAC 2017	Peretokina IV, J Infect 2020 (added MGIT info)	clinical	exposed	Table S2 Du.103	serial 1914, 1915, 1913, 1917, 1918, 1919, 1920, 1921, 1922, 253	S	0.25		0.06						Sanger/atpE, rv0678, pepQ, rv1979	0	wt				wt														wt		wt
1899	[54][43]	Zimenkov DV, JAC 2017	Peretokina IV, J Infect 2020 (added MGIT info)	clinical	exposed	Table S2 Ca.002	serial with 1898, 143, 151	S	0.25		0.06						Sanger/atpE, rv0678, pepQ, rv1979	0	wt				wt														wt		wt
143	[54][43]	Zimenkov DV, JAC 2017	Peretokina IV, J Infect 2020 (added MGIT info)	clinical	exposed	Table S2 Ca.101	serial with 1899, 1898, 151	S	0.25		0.06						Sanger/atpE, rv0678, pepQ, rv1979	1	wt				43_44insA														wt		wt
446	[54][43]	Zimenkov DV, JAC 2017	Peretokina IV, J Infect 2020 (added MGIT info)	clinical	exposed	Table S2 Al.101		I	2		0.12						Sanger/atpE, rv0678, pepQ, rv1979	3	wt				198delG		212delC		G233C	G78A									wt		wt
146	[54][43]	Zimenkov DV, JAC 2017	Peretokina IV, J Infect 2020 (added MGIT info)	clinical	exposed	Table S2 Ci.101	serial with 147, 634, 635, 1900	S	0.12		0.12						Sanger/atpE, rv0678, pepQ, rv1979	1	wt				141_142insC														wt		wt
1920	[54][43]	Zimenkov DV, JAC 2017	Peretokina IV, J Infect 2020 (added MGIT info)	clinical	exposed	Table S2 Du.104	serial 1914, 1915, 1916, 1917, 1918, 1919, 1913, 1921, 1922, 253	S	0.25		0.12						Sanger/atpE, rv0678, pepQ, rv1979	0	wt				wt														wt		wt
631	[54][43]	Zimenkov DV, JAC 2017	Peretokina IV, J Infect 2020 (added MGIT info)	clinical	exposed	Table S2 Co.102	serial with 140, 141, 142, 632	S	0.25		0.12						Sanger/atpE, rv0678, pepQ, rv1979	1	wt				418_419insG														wt		wt
480	[54][43]	Zimenkov DV, JAC 2017	Peretokina IV, J Infect 2020 (added MGIT info)	clinical	exposed	Table S2 Bp.103	serial with 179, 481, 1891, 484, 1892, 1893	S	0.25		0.12						Sanger/atpE, rv0678, pepQ, rv1979	3	wt				141_142insC		A67C	M23L	418_419insG										wt		wt
484	[54][43]	Zimenkov DV, JAC 2017	Peretokina IV, J Infect 2020 (added MGIT info)	clinical	exposed	Table S2 Bp.104	serial with 179, 481, 480, 1891, 1892, 1893	S	0.25		0.12						Sanger/atpE, rv0678, pepQ, rv1979	2	wt				A67C	M23L	418_419insG												wt		wt
1892	[54][43]	Zimenkov DV, JAC 2017	Peretokina IV, J Infect 2020 (added MGIT info)	clinical	exposed	Table S2 Bp.105	serial with 179, 481, 480, 484, 1891, 1893	S	0.25		0.12						Sanger/atpE, rv0678, pepQ, rv1979	2	wt				A67C	M23L	418_419insG												wt		wt
1893	[54][43]	Zimenkov DV, JAC 2017	Peretokina IV, J Infect 2020 (added MGIT info)	clinical	exposed	Table S2 Bp.106	serial with 179, 481, 480, 484, 1892, 1891	S	0.25		0.12						Sanger/atpE, rv0678, pepQ, rv1979	2	wt				A67C	M23L	418_419insG												wt		wt
1887	[54][43]	Zimenkov DV, JAC 2017	Peretokina IV, J Infect 2020 (added MGIT info)	clinical	exposed	Table S2 Aq.102	serial with 1885, 1886, 690	S	0.25		0.12						Sanger/atpE, rv0678, pepQ, rv1979	0	wt				wt														wt		wt
185	[54][43]	Zimenkov DV, JAC 2017	Peretokina IV, J Infect 2020 (added MGIT info)	clinical	exposed	Table S2 Bs.102	serial with 1894, 1895	S	0.25		0.12						Sanger/atpE, rv0678, pepQ, rv1979	1	wt				T240G	I80M													wt		wt
465	[54][43]	Zimenkov DV, JAC 2017	Peretokina IV, J Infect 2020 (added MGIT info)	clinical	exposed	Table S2 Bu.102	serial with 1897, 1896, 55, 624, 626, 627, 625	S	0.25		0.12						Sanger/atpE, rv0678, pepQ, rv1979	2	wt				T254C	V85A	C403T	R135W											wt		wt
55	[54][43]	Zimenkov DV, JAC 2017	Peretokina IV, J Infect 2020 (added MGIT info)	clinical	exposed	Table S2 Bu.103	serial with 1897, 465, 1896, 624, 626, 627, 625	S	0.25		0.12						Sanger/atpE, rv0678, pepQ, rv1979	1	wt				T254C	V85A													wt		wt
624	[54][43]	Zimenkov DV, JAC 2017	Peretokina IV, J Infect 2020 (added MGIT info)	clinical	exposed	Table S2 Bu.104	serial with 1897, 465, 55, 1896, 626, 627, 625	S	0.25		0.12						Sanger/atpE, rv0678, pepQ, rv1979	1	wt				T254C	V85A													wt		wt
1911	[54][43]	Zimenkov DV, JAC 2017	Peretokina IV, J Infect 2020 (added MGIT info)	clinical	exposed	Table S2 Dp.101	serial with 1910, 1909, 398, 1912	S	0.25		0.12						Sanger/atpE, rv0678, pepQ, rv1979	0	wt				wt														wt		wt
398	[54][43]	Zimenkov DV, JAC 2017	Peretokina IV, J Infect 2020 (added MGIT info)	clinical	exposed	Table S2 Dp.102	serial with 1910, 1911, 1909, 1912	S	0.25		0.12						Sanger/atpE, rv0678, pepQ, rv1979	2	wt				136_137insG		T236C	F79S											wt		wt
1912	[54][43]	Zimenkov DV, JAC 2017	Peretokina IV, J Infect 2020 (added MGIT info)	clinical	exposed	Table S2 Dp.103	serial with 1910, 1911, 398, 1909	S	0.25		0.12						Sanger/atpE, rv0678, pepQ, rv1979	2	wt				136_137insG		T236C	F79S											wt		wt
1926	[54][43]	Zimenkov DV, JAC 2017	Peretokina IV, J Infect 2020 (added MGIT info)	clinical	exposed	Table S2 Ei.101	serial with 1925, 1924, 1927	S	0.25		0.12						Sanger/atpE, rv0678, pepQ, rv1979	0	wt				wt														wt		wt
1927	[54][43]	Zimenkov DV, JAC 2017	Peretokina IV, J Infect 2020 (added MGIT info)	clinical	exposed	Table S2 Ei.102	serial with 1925, 1926, 1924	S	0.25		0.12						Sanger/atpE, rv0678, pepQ, rv1979	0	wt				wt														wt		wt
25	[54][43]	Zimenkov DV, JAC 2017	Peretokina IV, J Infect 2020 (added MGIT info)	clinical	exposed	Table S2 Eq.101	serial with 1928	S	0.25		0.12						Sanger/atpE, rv0678, pepQ, rv1979	1	G82A	S28N			wt														wt		wt
396	[54][43]	Zimenkov DV, JAC 2017	Peretokina IV, J Infect 2020 (added MGIT info)	clinical	exposed	Table S2 Fb.104	serial with 1930, 1931, 395, 388	S	0.25		0.12						Sanger/atpE, rv0678, pepQ, rv1979	2	wt				133_134insTG		274_283delTATTTCCGGT												wt		wt
388	[54][43]	Zimenkov DV, JAC 2017	Peretokina IV, J Infect 2020 (added MGIT info)	clinical	exposed	Table S2 Fb.105	serial with 1930, 1931, 395, 396	S	0.25		0.12						Sanger/atpE, rv0678, pepQ, rv1979	3	wt				T136C	C46R	T119C	L40S	133_134insTG										wt		wt
395	[54][43]	Zimenkov DV, JAC 2017	Peretokina IV, J Infect 2020 (added MGIT info)	clinical	exposed	Table S2 Fb.103	serial with 1930, 1931, 396, 388	S	0.25		0.12						Sanger/atpE, rv0678, pepQ, rv1979	2	wt				318_320insCG		133_134insTG												wt		wt
140	[54][43]	Zimenkov DV, JAC 2017	Peretokina IV, J Infect 2020 (added MGIT info)	clinical	exposed	Table S2 Co.101	serial with 631, 141, 142, 632	S	0.25		0.12						Sanger/atpE, rv0678, pepQ, rv1979	1	wt				418_419insG														wt		wt
450	[54][43]	Zimenkov DV, JAC 2017	Peretokina IV, J Infect 2020 (added MGIT info)	clinical	exposed	Table S2 Bc.101	serial with 85, 172, 457, 461, 1888, 628, 629, 471, 630, 172	S	0.25		0.12						Sanger/atpE, rv0678, pepQ, rv1979	4	wt				193delG		G196T	G66W	262_263insA		435delT								wt		wt
1922	[54][43]	Zimenkov DV, JAC 2017	Peretokina IV, J Infect 2020 (added MGIT info)	clinical	exposed	Table S2 Du.105	serial 1914, 1915, 1916, 1917, 1918, 1919, 1920, 1921, 1913, 253	S	0.5		0.12						Sanger/atpE, rv0678, pepQ, rv1979	0	wt				wt														wt		wt
427	[54][43]	Zimenkov DV, JAC 2017	Peretokina IV, J Infect 2020 (added MGIT info)	clinical	exposed	Table S2 Dv.101	serial with 2, 3, 370, 426	S	0.5		0.12						Sanger/atpE, rv0678, pepQ, rv1979	2	wt				192delG		16delG												wt		wt
141	[54][43]	Zimenkov DV, JAC 2017	Peretokina IV, J Infect 2020 (added MGIT info)	clinical	exposed	Table S2 Co.103	serial with 631, 140, 142, 632	S	0.5		0.12						Sanger/atpE, rv0678, pepQ, rv1979	1	wt				418_419insG														wt		wt
319	[54][43]	Zimenkov DV, JAC 2017	Peretokina IV, J Infect 2020 (added MGIT info)	clinical	exposed	Table S2 Af.102	serial with 223, 224, 317, 318, 320, 321	I	2		0.25						Sanger/atpE, rv0678, pepQ, rv1979	2	C188T	A63V			T425G	L142R													wt		wt
256	[54][43]	Zimenkov DV, JAC 2017	Peretokina IV, J Infect 2020 (added MGIT info)	clinical	exposed	Table S2 El.102	serial with 246	I	2		0.25						Sanger/atpE, rv0678, pepQ, rv1979	1	wt				C296T	A98V													wt		wt
223	[54][43]	Zimenkov DV, JAC 2017	Peretokina IV, J Infect 2020 (added MGIT info)	clinical	exposed	Table S2 Af.104	serial with 224, 317, 318, 319, 320, 321	I	4		0.25						Sanger/atpE, rv0678, pepQ, rv1979	1	C188T	A63V			T425G	L142R													wt		wt
320	[54][43]	Zimenkov DV, JAC 2017	Peretokina IV, J Infect 2020 (added MGIT info)	clinical	exposed	Table S2 Af.103	serial with 223, 224, 317, 318, 319, 321	I	4		0.25						Sanger/atpE, rv0678, pepQ, rv1979	2	C188T	A63V			T425G	L142R													wt		wt
8	[54][43]	Zimenkov DV, JAC 2017	Peretokina IV, J Infect 2020 (added MGIT info)	clinical	exposed	Table S2 Cy.101	serial with 7	S	0.25		0.25						Sanger/atpE, rv0678, pepQ, rv1979	1	wt				29delG														wt		wt
224	[54][43]	Zimenkov DV, JAC 2017	Peretokina IV, J Infect 2020 (added MGIT info)	clinical	naive	Table S2 Af.001	serial with 223, 317, 318, 319, 320, 321	S	0.5		0.25						Sanger/atpE, rv0678, pepQ, rv1985	1	wt				T425G	L142R													wt		wt
147	[54][43]	Zimenkov DV, JAC 2017	Peretokina IV, J Infect 2020 (added MGIT info)	clinical	exposed	Table S2 Ci.102	serial with 146, 634, 635, 1900	S	0.5		0.25						Sanger/atpE, rv0678, pepQ, rv1979	1	wt				141_142insC														wt		wt
392	[54][43]	Zimenkov DV, JAC 2017	Peretokina IV, J Infect 2020 (added MGIT info)	clinical	exposed	Table S2 Bg.101	serial with 1889, 637, 638, 5, 621, 622, 316, 1890	S	0.5		0.25						Sanger/atpE, rv0678, pepQ, rv1979	3	wt				288delC		T119C	L40S	184_185insC										wt		wt
421	[54][43]	Zimenkov DV, JAC 2017	Peretokina IV, J Infect 2020 (added MGIT info)	clinical	exposed	Table S2 Bn.102	serial with 1891	S	0.5		0.25						Sanger/atpE, rv0678, pepQ, rv1979	3	wt				192delG		T157C	S53P	335delC										wt		wt
638	[54][43]	Zimenkov DV, JAC 2017	Peretokina IV, J Infect 2020 (added MGIT info)	clinical	exposed	Table S2 Bg.201	serial with 392, 637, 1889, 5, 621, 622, 316, 1890	S	0.5		0.25						Sanger/atpE, rv0678, pepQ, rv1979	3	wt				288delC		T119C	L40S	184_185insC										wt		wt
621	[54][43]	Zimenkov DV, JAC 2017	Peretokina IV, J Infect 2020 (added MGIT info)	clinical	exposed	Table S2 Bg.202	serial with 392, 637, 638, 5, 1889, 622, 316, 1890	S	0.5		0.25						Sanger/atpE, rv0678, pepQ, rv1979	1	wt				288delC														wt		wt
622	[54][43]	Zimenkov DV, JAC 2017	Peretokina IV, J Infect 2020 (added MGIT info)	clinical	exposed	Table S2 Bg.203	serial with 392, 637, 638, 5, 621, 1889, 316, 1890	S	0.5		0.25						Sanger/atpE, rv0678, pepQ, rv1979	1	wt				288delC														wt		wt
85	[54][43]	Zimenkov DV, JAC 2017	Peretokina IV, J Infect 2020 (added MGIT info)	clinical	exposed	Table S2 Bc.103	serial with 457, 172, 450, 461, 1888, 628, 629, 471, 630, 172	S	0.5		0.25						Sanger/atpE, rv0678, pepQ, rv1979	1	wt				434delT														wt		wt
628	[54][43]	Zimenkov DV, JAC 2017	Peretokina IV, J Infect 2020 (added MGIT info)	clinical	exposed	Table S2 Bc.105	serial with 457, 172, 450, 461, 1888, 85, 629, 471, 630, 172	S	0.5		0.25						Sanger/atpE, rv0678, pepQ, rv1979	1	wt				434delT														wt		wt
457	[54][43]	Zimenkov DV, JAC 2017	Peretokina IV, J Infect 2020 (added MGIT info)	clinical	exposed	Table S2 Bc.102	serial with 85, 172, 450, 461, 1888, 628, 629, 471, 630, 172	S	0.5		0.25						Sanger/atpE, rv0678, pepQ, rv1979	2	wt				465_466insC		193delG												wt		wt
68	[42]	Pang Y, AAC 2017	author confirmed naive status	clinical	naive	Table 4 row 3		S					0.125				Sanger/atpE, rv0678, pepQ	1	wt				T469G	Y157D													wt		NR
180	[42]	Pang Y, AAC 2017	author confirmed naive status	clinical	naive	Table 4 row 2		R					0.25				Sanger/atpE, rv0678, pepQ	1	wt				C158G	S53L													wt		NR
188	[42]	Pang Y, AAC 2017	author confirmed naive status	clinical	naive	Table 4 row 1 sample 1		R					0.5				Sanger/atpE, rv0678, pepQ	1	wt				T157C	S53P													wt		NR
620	[42]	Pang Y, AAC 2017	author confirmed naive status	clinical	naive	Table 4 row 1 sample 2		R					0.5				Sanger/atpE, rv0678, pepQ	1	wt				T157C	S53P													wt		NR
1504	[42]	Pang Y, AAC 2017	author confirmed naive status	clinical	naive	Table 4 row 4		R					0.5				Sanger/atpE, rv0678, pepQ	0	wt				wt														wt		NR
1328	[35]	Ismail NA, EBioMedicine 2018	extra information from author	clinical	naive	SA249		S	1	≤0.008							WGS/atpE, pepQ, Rv1979c and Rv0678	0	wt				wt														wt		wt
1402	[35]	Ismail NA, EBioMedicine 2018	extra information from author	clinical	naive	SA323		S	1	≤0.008							WGS/atpE, pepQ, Rv1979c and Rv0678	0	wt				wt														wt		wt
1192	[35]	Ismail NA, EBioMedicine 2018	extra information from author	clinical	naive	SA113		S	≤0.12	≤0.008							WGS/atpE, pepQ, Rv1979c and Rv0678	0	wt				wt														wt		wt
1205	[35]	Ismail NA, EBioMedicine 2018	extra information from author	clinical	naive	SA126		S	≤0.12	≤0.008							WGS/atpE, pepQ, Rv1979c and Rv0678	0	wt				wt														wt		wt
1220	[35]	Ismail NA, EBioMedicine 2018	extra information from author	clinical	naive	SA141		S	≤0.12	≤0.008							WGS/atpE, pepQ, Rv1979c and Rv0678	0	wt				wt														wt		wt
1241	[35]	Ismail NA, EBioMedicine 2018	extra information from author	clinical	naive	SA162		S	≤0.12	≤0.008							WGS/atpE, pepQ, Rv1979c and Rv0678	0	wt				wt														wt		wt
1248	[35]	Ismail NA, EBioMedicine 2018	extra information from author	clinical	naive	SA169		S	≤0.12	≤0.008							WGS/atpE, pepQ, Rv1979c and Rv0678	0	wt				wt														wt		wt
1261	[35]	Ismail NA, EBioMedicine 2018	extra information from author	clinical	naive	SA182		S	≤0.12	≤0.008							WGS/atpE, pepQ, Rv1979c and Rv0678	0	wt				wt														wt		wt
1294	[35]	Ismail NA, EBioMedicine 2018	extra information from author	clinical	naive	SA215		S	≤0.12	≤0.008							WGS/atpE, pepQ, Rv1979c and Rv0678	0	wt				wt														wt		wt
1338	[35]	Ismail NA, EBioMedicine 2018	extra information from author	clinical	naive	SA259		S	≤0.12	≤0.008							WGS/atpE, pepQ, Rv1979c and Rv0678	0	wt				wt														wt		wt
1340	[35]	Ismail NA, EBioMedicine 2018	extra information from author	clinical	naive	SA261		S	≤0.12	≤0.008							WGS/atpE, pepQ, Rv1979c and Rv0678	0	wt				wt														wt		wt
1353	[35]	Ismail NA, EBioMedicine 2018	extra information from author	clinical	naive	SA274		S	≤0.12	≤0.008							WGS/atpE, pepQ, Rv1979c and Rv0678	0	wt				wt														wt		wt
1431	[35]	Ismail NA, EBioMedicine 2018	extra information from author	clinical	naive	SA352		S	≤0.12	≤0.008							WGS/atpE, pepQ, Rv1979c and Rv0678	0	wt				wt														wt		wt
1443	[35]	Ismail NA, EBioMedicine 2018	extra information from author	clinical	naive	SA364		S	≤0.12	≤0.008							WGS/atpE, pepQ, Rv1979c and Rv0678	0	wt				wt														wt		wt
1135	[35]	Ismail NA, EBioMedicine 2018	extra information from author	clinical	naive	SA056		S	0.25	≤0.008							WGS/atpE, pepQ, Rv1979c and Rv0678	0	wt				wt														wt		wt
1164	[35]	Ismail NA, EBioMedicine 2018	extra information from author	clinical	naive	SA085		S	0.25	≤0.008							WGS/atpE, pepQ, Rv1979c and Rv0678	0	wt				wt														wt		wt
1236	[35]	Ismail NA, EBioMedicine 2018	extra information from author	clinical	naive	SA157		S	0.25	≤0.008							WGS/atpE, pepQ, Rv1979c and Rv0678	1	wt				wt														wt		A857G
1240	[35]	Ismail NA, EBioMedicine 2018	extra information from author	clinical	naive	SA161		S	0.25	≤0.008							WGS/atpE, pepQ, Rv1979c and Rv0678	1	wt				wt														wt		T151A
1251	[35]	Ismail NA, EBioMedicine 2018	extra information from author	clinical	naive	SA172		S	0.25	≤0.008							WGS/atpE, pepQ, Rv1979c and Rv0678	0	wt				wt														wt		wt
1321	[35]	Ismail NA, EBioMedicine 2018	extra information from author	clinical	naive	SA242		S	0.25	≤0.008							WGS/atpE, pepQ, Rv1979c and Rv0678	0	wt				wt														wt		wt
1384	[35]	Ismail NA, EBioMedicine 2018	extra information from author	clinical	naive	SA305		S	0.25	≤0.008							WGS/atpE, pepQ, Rv1979c and Rv0678	0	wt				wt														wt		wt
1425	[35]	Ismail NA, EBioMedicine 2018	extra information from author	clinical	naive	SA346		S	0.25	≤0.008							WGS/atpE, pepQ, Rv1979c and Rv0678	0	wt				wt														wt		wt
1081	[35]	Ismail NA, EBioMedicine 2018	extra information from author	clinical	naive	SA002		S	0.5	≤0.008							WGS/atpE, pepQ, Rv1979c and Rv0678	0	wt				wt														wt		wt
1193	[35]	Ismail NA, EBioMedicine 2018	extra information from author	clinical	naive	SA114		S	0.5	≤0.008							WGS/atpE, pepQ, Rv1979c and Rv0678	0	wt				wt														wt		wt
1228	[35]	Ismail NA, EBioMedicine 2018	extra information from author	clinical	naive	SA149		S	0.5	≤0.008							WGS/atpE, pepQ, Rv1979c and Rv0678	0	wt				wt														wt		wt
1085	[35]	Ismail NA, EBioMedicine 2018	extra information from author	clinical	naive	SA006		S	1	0.015							WGS/atpE, pepQ, Rv1979c and Rv0678	0	wt				wt														wt		wt
1098	[35]	Ismail NA, EBioMedicine 2018	extra information from author	clinical	naive	SA019		S	1	0.015							WGS/atpE, pepQ, Rv1979c and Rv0678	0	wt				wt														wt		wt
1325	[35]	Ismail NA, EBioMedicine 2018	extra information from author	clinical	naive	SA246		S	1	0.015							WGS/atpE, pepQ, Rv1979c and Rv0678	0	wt				wt														wt		wt
1350	[35]	Ismail NA, EBioMedicine 2018	extra information from author	clinical	naive	SA271		S	1	0.015							WGS/atpE, pepQ, Rv1979c and Rv0678	1	wt				wt														wt		G114C
1457	[35]	Ismail NA, EBioMedicine 2018	extra information from author	clinical	naive	SA378		S	1	0.015							WGS/atpE, pepQ, Rv1979c and Rv0678	0	wt				wt														wt		wt
1108	[35]	Ismail NA, EBioMedicine 2018	extra information from author	clinical	naive	SA029		S	≤0.12	0.015							WGS/atpE, pepQ, Rv1979c and Rv0678	0	wt				wt														wt		wt
1120	[35]	Ismail NA, EBioMedicine 2018	extra information from author	clinical	naive	SA041		S	≤0.12	0.015							WGS/atpE, pepQ, Rv1979c and Rv0678	0	wt				wt														wt		wt
1175	[35]	Ismail NA, EBioMedicine 2018	extra information from author	clinical	naive	SA096		S	≤0.12	0.015							WGS/atpE, pepQ, Rv1979c and Rv0678	1	wt				wt														wt		C562T
1219	[35]	Ismail NA, EBioMedicine 2018	extra information from author	clinical	naive	SA140		S	≤0.12	0.015							WGS/atpE, pepQ, Rv1979c and Rv0678	0	wt				wt														wt		wt
1223	[35]	Ismail NA, EBioMedicine 2018	extra information from author	clinical	naive	SA144		S	≤0.12	0.015							WGS/atpE, pepQ, Rv1979c and Rv0678	0	wt				wt														wt		wt
1250	[35]	Ismail NA, EBioMedicine 2018	extra information from author	clinical	naive	SA171		S	≤0.12	0.015							WGS/atpE, pepQ, Rv1979c and Rv0678	0	wt				wt														wt		wt
1253	[35]	Ismail NA, EBioMedicine 2018	extra information from author	clinical	naive	SA174		S	≤0.12	0.015							WGS/atpE, pepQ, Rv1979c and Rv0678	0	wt				wt														wt		wt
1258	[35]	Ismail NA, EBioMedicine 2018	extra information from author	clinical	naive	SA179		S	≤0.12	0.015							WGS/atpE, pepQ, Rv1979c and Rv0678	0	wt				wt														wt		wt
1264	[35]	Ismail NA, EBioMedicine 2018	extra information from author	clinical	naive	SA185		S	≤0.12	0.015							WGS/atpE, pepQ, Rv1979c and Rv0678	0	wt				wt														wt		wt
1269	[35]	Ismail NA, EBioMedicine 2018	extra information from author	clinical	naive	SA190		S	≤0.12	0.015							WGS/atpE, pepQ, Rv1979c and Rv0678	0	wt				wt														wt		wt
1272	[35]	Ismail NA, EBioMedicine 2018	extra information from author	clinical	naive	SA193		S	≤0.12	0.015							WGS/atpE, pepQ, Rv1979c and Rv0678	0	wt				wt														wt		wt
1273	[35]	Ismail NA, EBioMedicine 2018	extra information from author	clinical	naive	SA194		S	≤0.12	0.015							WGS/atpE, pepQ, Rv1979c and Rv0678	0	wt				wt														wt		wt
1330	[35]	Ismail NA, EBioMedicine 2018	extra information from author	clinical	naive	SA251		S	≤0.12	0.015							WGS/atpE, pepQ, Rv1979c and Rv0678	0	wt				wt														wt		wt
1333	[35]	Ismail NA, EBioMedicine 2018	extra information from author	clinical	naive	SA254		S	≤0.12	0.015							WGS/atpE, pepQ, Rv1979c and Rv0678	0	wt				wt														wt		wt
1343	[35]	Ismail NA, EBioMedicine 2018	extra information from author	clinical	naive	SA264		S	≤0.12	0.015							WGS/atpE, pepQ, Rv1979c and Rv0678	0	wt				wt														wt		wt
1345	[35]	Ismail NA, EBioMedicine 2018	extra information from author	clinical	naive	SA266		S	≤0.12	0.015							WGS/atpE, pepQ, Rv1979c and Rv0678	0	wt				wt														wt		wt
1347	[35]	Ismail NA, EBioMedicine 2018	extra information from author	clinical	naive	SA268		S	≤0.12	0.015							WGS/atpE, pepQ, Rv1979c and Rv0678	0	wt				wt														wt		wt
1349	[35]	Ismail NA, EBioMedicine 2018	extra information from author	clinical	naive	SA270		S	≤0.12	0.015							WGS/atpE, pepQ, Rv1979c and Rv0678	0	wt				wt														wt		wt
1405	[35]	Ismail NA, EBioMedicine 2018	extra information from author	clinical	naive	SA326		S	≤0.12	0.015							WGS/atpE, pepQ, Rv1979c and Rv0678	0	wt				wt														wt		wt
1127	[35]	Ismail NA, EBioMedicine 2018	extra information from author	clinical	naive	SA048		S	0.25	0.015							WGS/atpE, pepQ, Rv1979c and Rv0678	0	wt				wt														wt		wt
1161	[35]	Ismail NA, EBioMedicine 2018	extra information from author	clinical	naive	SA082		S	0.25	0.015							WGS/atpE, pepQ, Rv1979c and Rv0678	0	wt				wt														wt		wt
1188	[35]	Ismail NA, EBioMedicine 2018	extra information from author	clinical	naive	SA109		S	0.25	0.015							WGS/atpE, pepQ, Rv1979c and Rv0678	1	wt				wt														wt		G114C
1194	[35]	Ismail NA, EBioMedicine 2018	extra information from author	clinical	naive	SA115		S	0.25	0.015							WGS/atpE, pepQ, Rv1979c and Rv0678	0	wt				wt														wt		wt
1198	[35]	Ismail NA, EBioMedicine 2018	extra information from author	clinical	naive	SA119		S	0.25	0.015							WGS/atpE, pepQ, Rv1979c and Rv0678	0	wt				wt														wt		wt
1229	[35]	Ismail NA, EBioMedicine 2018	extra information from author	clinical	naive	SA150		S	0.25	0.015							WGS/atpE, pepQ, Rv1979c and Rv0678	0	wt				wt														wt		wt
1260	[35]	Ismail NA, EBioMedicine 2018	extra information from author	clinical	naive	SA181		S	0.25	0.015							WGS/atpE, pepQ, Rv1979c and Rv0678	0	wt				wt														wt		wt
1265	[35]	Ismail NA, EBioMedicine 2018	extra information from author	clinical	naive	SA186		S	0.25	0.015							WGS/atpE, pepQ, Rv1979c and Rv0678	0	wt				wt														wt		wt
1307	[35]	Ismail NA, EBioMedicine 2018	extra information from author	clinical	naive	SA228		S	0.25	0.015							WGS/atpE, pepQ, Rv1979c and Rv0678	1	wt				wt														wt		T151A
1412	[35]	Ismail NA, EBioMedicine 2018	extra information from author	clinical	naive	SA333		S	0.25	0.015							WGS/atpE, pepQ, Rv1979c and Rv0678	0	wt				wt														wt		wt
1415	[35]	Ismail NA, EBioMedicine 2018	extra information from author	clinical	naive	SA336		S	0.25	0.015							WGS/atpE, pepQ, Rv1979c and Rv0678	0	wt				wt														wt		wt
1426	[35]	Ismail NA, EBioMedicine 2018	extra information from author	clinical	naive	SA347		S	0.25	0.015							WGS/atpE, pepQ, Rv1979c and Rv0678	0	wt				wt														wt		wt
1434	[35]	Ismail NA, EBioMedicine 2018	extra information from author	clinical	naive	SA355		S	0.25	0.015							WGS/atpE, pepQ, Rv1979c and Rv0678	0	wt				wt														wt		wt
1456	[35]	Ismail NA, EBioMedicine 2018	extra information from author	clinical	naive	SA377		S	0.25	0.015							WGS/atpE, pepQ, Rv1979c and Rv0678	0	wt				wt														wt		wt
1082	[35]	Ismail NA, EBioMedicine 2018	extra information from author	clinical	naive	SA003		S	0.5	0.015							WGS/atpE, pepQ, Rv1979c and Rv0678	0	wt				wt														wt		wt
1093	[35]	Ismail NA, EBioMedicine 2018	extra information from author	clinical	naive	SA014		S	0.5	0.015							WGS/atpE, pepQ, Rv1979c and Rv0678	0	wt				wt														wt		wt
1118	[35]	Ismail NA, EBioMedicine 2018	extra information from author	clinical	naive	SA039		S	0.5	0.015							WGS/atpE, pepQ, Rv1979c and Rv0678	0	wt				wt														wt		wt
1119	[35]	Ismail NA, EBioMedicine 2018	extra information from author	clinical	naive	SA040		S	0.5	0.015							WGS/atpE, pepQ, Rv1979c and Rv0678	0	wt				wt														wt		wt
1121	[35]	Ismail NA, EBioMedicine 2018	extra information from author	clinical	naive	SA042		S	0.5	0.015							WGS/atpE, pepQ, Rv1979c and Rv0678	0	wt				wt														wt		wt
1134	[35]	Ismail NA, EBioMedicine 2018	extra information from author	clinical	naive	SA055		S	0.5	0.015							WGS/atpE, pepQ, Rv1979c and Rv0678	0	wt				wt														wt		wt
1142	[35]	Ismail NA, EBioMedicine 2018	extra information from author	clinical	naive	SA063		S	0.5	0.015							WGS/atpE, pepQ, Rv1979c and Rv0678	0	wt				wt														wt		wt
1185	[35]	Ismail NA, EBioMedicine 2018	extra information from author	clinical	naive	SA106		S	0.5	0.015							WGS/atpE, pepQ, Rv1979c and Rv0678	0	wt				wt														wt		wt
1249	[35]	Ismail NA, EBioMedicine 2018	extra information from author	clinical	naive	SA170		S	0.5	0.015							WGS/atpE, pepQ, Rv1979c and Rv0678	1	wt				wt														wt		T151A
1259	[35]	Ismail NA, EBioMedicine 2018	extra information from author	clinical	naive	SA180		S	0.5	0.015							WGS/atpE, pepQ, Rv1979c and Rv0678	0	wt				wt														wt		wt
1311	[35]	Ismail NA, EBioMedicine 2018	extra information from author	clinical	naive	SA232		S	0.5	0.015							WGS/atpE, pepQ, Rv1979c and Rv0678	0	wt				wt														wt		wt
1337	[35]	Ismail NA, EBioMedicine 2018	extra information from author	clinical	naive	SA258		S	0.5	0.015							WGS/atpE, pepQ, Rv1979c and Rv0678	0	wt				wt														wt		wt
1354	[35]	Ismail NA, EBioMedicine 2018	extra information from author	clinical	naive	SA275		S	0.5	0.015							WGS/atpE, pepQ, Rv1979c and Rv0678	0	wt				wt														wt		wt
1371	[35]	Ismail NA, EBioMedicine 2018	extra information from author	clinical	naive	SA292		S	0.5	0.015							WGS/atpE, pepQ, Rv1979c and Rv0678	1	wt				wt														wt		G114C
1418	[35]	Ismail NA, EBioMedicine 2018	extra information from author	clinical	naive	SA339		S	0.5	0.015							WGS/atpE, pepQ, Rv1979c and Rv0678	1	wt				wt														wt		T151A
1435	[35]	Ismail NA, EBioMedicine 2018	extra information from author	clinical	naive	SA356		S	0.5	0.015							WGS/atpE, pepQ, Rv1979c and Rv0678	1	wt				wt														wt		T151A
1436	[35]	Ismail NA, EBioMedicine 2018	extra information from author	clinical	naive	SA357		S	0.5	0.015							WGS/atpE, pepQ, Rv1979c and Rv0678	1	wt				wt														wt		G1226A
1440	[35]	Ismail NA, EBioMedicine 2018	extra information from author	clinical	naive	SA361		S	0.5	0.015							WGS/atpE, pepQ, Rv1979c and Rv0678	1	wt				wt														wt		G1226A
1095	[35]	Ismail NA, EBioMedicine 2018	extra information from author	clinical	naive	SA016		S	1	0.03							WGS/atpE, pepQ, Rv1979c and Rv0678	0	wt				wt														wt		wt
1123	[35]	Ismail NA, EBioMedicine 2018	extra information from author	clinical	naive	SA044		S	1	0.03							WGS/atpE, pepQ, Rv1979c and Rv0678	0	wt				wt														wt		wt
1158	[35]	Ismail NA, EBioMedicine 2018	extra information from author	clinical	naive	SA079		S	1	0.03							WGS/atpE, pepQ, Rv1979c and Rv0678	0	wt				wt														wt		wt
1173	[35]	Ismail NA, EBioMedicine 2018	extra information from author	clinical	naive	SA094		S	1	0.03							WGS/atpE, pepQ, Rv1979c and Rv0678	0	wt				wt														wt		wt
1208	[35]	Ismail NA, EBioMedicine 2018	extra information from author	clinical	naive	SA129		S	1	0.03							WGS/atpE, pepQ, Rv1979c and Rv0678	0	wt				wt														wt		wt
1244	[35]	Ismail NA, EBioMedicine 2018	extra information from author	clinical	naive	SA165		S	1	0.03							WGS/atpE, pepQ, Rv1979c and Rv0678	0	wt				wt														wt		wt
1270	[35]	Ismail NA, EBioMedicine 2018	extra information from author	clinical	naive	SA191		S	1	0.03							WGS/atpE, pepQ, Rv1979c and Rv0678	0	wt				wt														wt		wt
1280	[35]	Ismail NA, EBioMedicine 2018	extra information from author	clinical	naive	SA201		S	1	0.03							WGS/atpE, pepQ, Rv1979c and Rv0678	0	wt				wt														wt		wt
1295	[35]	Ismail NA, EBioMedicine 2018	extra information from author	clinical	naive	SA216		S	1	0.03							WGS/atpE, pepQ, Rv1979c and Rv0678	0	wt				wt														wt		wt
1310	[35]	Ismail NA, EBioMedicine 2018	extra information from author	clinical	naive	SA231		S	1	0.03							WGS/atpE, pepQ, Rv1979c and Rv0678	0	wt				wt														wt		wt
1312	[35]	Ismail NA, EBioMedicine 2018	extra information from author	clinical	naive	SA233		S	1	0.03							WGS/atpE, pepQ, Rv1979c and Rv0678	0	wt				wt														wt		wt
1318	[35]	Ismail NA, EBioMedicine 2018	extra information from author	clinical	naive	SA239		S	1	0.03							WGS/atpE, pepQ, Rv1979c and Rv0678	0	wt				wt														wt		wt
1355	[35]	Ismail NA, EBioMedicine 2018	extra information from author	clinical	naive	SA276		S	1	0.03							WGS/atpE, pepQ, Rv1979c and Rv0678	0	wt				wt														wt		wt
1444	[35]	Ismail NA, EBioMedicine 2018	extra information from author	clinical	naive	SA365		S	1	0.03							WGS/atpE, pepQ, Rv1979c and Rv0678	0	wt				wt														wt		wt
1091	[35]	Ismail NA, EBioMedicine 2018	extra information from author	clinical	naive	SA012		S	≤0.12	0.03							WGS/atpE, pepQ, Rv1979c and Rv0678	0	wt				wt														wt		wt
1104	[35]	Ismail NA, EBioMedicine 2018	extra information from author	clinical	naive	SA025		S	≤0.12	0.03							WGS/atpE, pepQ, Rv1979c and Rv0678	0	wt				wt														wt		wt
1128	[35]	Ismail NA, EBioMedicine 2018	extra information from author	clinical	naive	SA049		S	≤0.12	0.03							WGS/atpE, pepQ, Rv1979c and Rv0678	0	wt				wt														wt		wt
1151	[35]	Ismail NA, EBioMedicine 2018	extra information from author	clinical	naive	SA072		S	≤0.12	0.03							WGS/atpE, pepQ, Rv1979c and Rv0678	0	wt				wt														wt		wt
1159	[35]	Ismail NA, EBioMedicine 2018	extra information from author	clinical	naive	SA080		S	≤0.12	0.03							WGS/atpE, pepQ, Rv1979c and Rv0678	0	wt				wt														wt		wt
1167	[35]	Ismail NA, EBioMedicine 2018	extra information from author	clinical	naive	SA088		S	≤0.12	0.03							WGS/atpE, pepQ, Rv1979c and Rv0678	1	wt				wt														wt		T151A
1187	[35]	Ismail NA, EBioMedicine 2018	extra information from author	clinical	naive	SA108		S	≤0.12	0.03							WGS/atpE, pepQ, Rv1979c and Rv0678	0	wt				wt														wt		wt
1209	[35]	Ismail NA, EBioMedicine 2018	extra information from author	clinical	naive	SA130		S	≤0.12	0.03							WGS/atpE, pepQ, Rv1979c and Rv0678	0	wt				wt														wt		wt
1226	[35]	Ismail NA, EBioMedicine 2018	extra information from author	clinical	naive	SA147		S	≤0.12	0.03							WGS/atpE, pepQ, Rv1979c and Rv0678	0	wt				wt														wt		wt
1282	[35]	Ismail NA, EBioMedicine 2018	extra information from author	clinical	naive	SA203		S	≤0.12	0.03							WGS/atpE, pepQ, Rv1979c and Rv0678	0	wt				wt														wt		wt
[truncated: 1,183 more rows]

## Sheet: litreture for meta-analysis 
	Ref	Ref_full	Journal	Publication_year	Title	DOI	Sample type	Sample origin	Clinical study type	Phenotyping method	Genotyping method	Number of samples	CFZ done
[truncated: 34 more rows]

[truncated: 3 more sheets: meta-analysis, Data from experts, Bayesian stat]
